# Supplementary material for: Audiovisual adaptation is expressed in spatial and decisional codes
Source: Nat Commun. 2022 Jul 7;13:3924. doi: 10.1038/s41467-022-31549-0 (PMC9262908; doi:10.1038/s41467-022-31549-0)
Supplement: Supplementary file 3 — Source Data [file 41467_2022_31549_MOESM3_ESM.xlsx]

## Sheet: Info
Abbreviations:
Acc	accuracy
bold	blood-oxygen dependent signal
Const	Constant model
contra	contralateral
Dec	Decisional (uncertainty) model without recalibration
dec_ch	decisional choice model
dec_unc	decisional uncertainty model
DecRecal	Decisional (uncertainty) model with recalibration
eeg	electroencephalography
ERP	event-related potential
FEF	Frontal eye fields
fmri	functional magnetic resonance imaging
freechol	free model (noise ceiling)
hA	Higher auditory cortex including superior temporal gyrus
hemi	spatial (hemifield) model
HG	Heschl's gyrus
IPL	Inferior parietal lobule
IPS	Intraparietal sulcus
ipsi	ipsilateral
mds	multidimensional scaling
place	place model
postAV	postAV-adaptation
postVA	postVA-adaptation
pp	psychophysics
pre	pre-adaptation
RI	recalibration index
rt	response time/response time model
Sp	Spatial model without recalibration
SpRecal	Spatial model with recalibration

## Sheet: Fig 2A pp
condition	auditory_location	mean_percent_perceived_right	sub1_percent_perceived_right	sub2_percent_perceived_right	sub3_percent_perceived_right	sub4_percent_perceived_right	sub5_percent_perceived_right	sub6_percent_perceived_right	sub7_percent_perceived_right	sub8_percent_perceived_right	sub9_percent_perceived_right	sub10_percent_perceived_right	sub11_percent_perceived_right	sub12_percent_perceived_right	sub13_percent_perceived_right	sub14_percent_perceived_right	sub15_percent_perceived_right
'pre'	-12	0.00207648	0.00478899	0.00384065	0.003736	0.000177973	1.66711e-05	5.53689e-06	6.17789e-09	0.000331973	1.1039e-08	0.00014422	0.0102819	0.00607384	6.62979e-08	5.12423e-05	0.00177437
'pre'	-11.988	0.00207648	0.00478899	0.00384065	0.00373601	0.000178043	1.69705e-05	5.64642e-06	6.20041e-09	0.000331978	1.12849e-08	0.000144222	0.0102819	0.00607384	6.8169e-08	5.21321e-05	0.00177437
'pre'	-11.976	0.00207648	0.00478899	0.00384065	0.00373602	0.000178114	1.7275e-05	5.75802e-06	6.22366e-09	0.000331983	1.15377e-08	0.000144224	0.0102819	0.00607384	7.00911e-08	5.30365e-05	0.00177437
'pre'	-11.964	0.00207648	0.00478899	0.00384065	0.00373604	0.000178187	1.75846e-05	5.87172e-06	6.24767e-09	0.000331988	1.17976e-08	0.000144226	0.0102819	0.00607384	7.20656e-08	5.39557e-05	0.00177437
'pre'	-11.952	0.00207648	0.00478899	0.00384065	0.00373605	0.000178261	1.78996e-05	5.98756e-06	6.27246e-09	0.000331994	1.20648e-08	0.000144229	0.0102819	0.00607384	7.40939e-08	5.48899e-05	0.00177437
'pre'	-11.94	0.00207648	0.00478899	0.00384065	0.00373606	0.000178337	1.82199e-05	6.10558e-06	6.29806e-09	0.000331999	1.23394e-08	0.000144231	0.0102819	0.00607384	7.61773e-08	5.58394e-05	0.00177437
'pre'	-11.928	0.00207649	0.00478899	0.00384065	0.00373607	0.000178415	1.85456e-05	6.22582e-06	6.3245e-09	0.000332005	1.26218e-08	0.000144233	0.0102819	0.00607384	7.83173e-08	5.68043e-05	0.00177437
'pre'	-11.916	0.00207649	0.00478899	0.00384065	0.00373608	0.000178494	1.88769e-05	6.34832e-06	6.3518e-09	0.00033201	1.29121e-08	0.000144236	0.0102819	0.00607384	8.05154e-08	5.7785e-05	0.00177437
'pre'	-11.904	0.00207649	0.00478899	0.00384065	0.00373609	0.000178575	1.92138e-05	6.47312e-06	6.37999e-09	0.000332016	1.32104e-08	0.000144238	0.0102819	0.00607384	8.27731e-08	5.87815e-05	0.00177437
'pre'	-11.892	0.00207649	0.00478899	0.00384065	0.00373611	0.000178658	1.95564e-05	6.60025e-06	6.40909e-09	0.000332022	1.35171e-08	0.000144241	0.0102819	0.00607384	8.5092e-08	5.97943e-05	0.00177437
'pre'	-11.88	0.0020765	0.00478899	0.00384065	0.00373612	0.000178742	1.99047e-05	6.72977e-06	6.43914e-09	0.000332028	1.38324e-08	0.000144244	0.0102819	0.00607384	8.74736e-08	6.08235e-05	0.00177437
'pre'	-11.868	0.0020765	0.00478899	0.00384065	0.00373613	0.000178828	2.0259e-05	6.8617e-06	6.47017e-09	0.000332035	1.41564e-08	0.000144246	0.0102819	0.00607384	8.99196e-08	6.18694e-05	0.00177437
'pre'	-11.856	0.0020765	0.00478899	0.00384065	0.00373615	0.000178916	2.06192e-05	6.9961e-06	6.5022e-09	0.000332041	1.44895e-08	0.000144249	0.0102819	0.00607384	9.24317e-08	6.29323e-05	0.00177437
'pre'	-11.844	0.0020765	0.00478899	0.00384065	0.00373616	0.000179006	2.09855e-05	7.13301e-06	6.53527e-09	0.000332048	1.48318e-08	0.000144252	0.0102819	0.00607384	9.50115e-08	6.40123e-05	0.00177437
'pre'	-11.832	0.00207651	0.00478899	0.00384065	0.00373618	0.000179098	2.1358e-05	7.27248e-06	6.56941e-09	0.000332054	1.51836e-08	0.000144255	0.0102819	0.00607384	9.76609e-08	6.51098e-05	0.00177437
'pre'	-11.82	0.00207651	0.00478899	0.00384065	0.00373619	0.000179192	2.17367e-05	7.41454e-06	6.60466e-09	0.000332061	1.55453e-08	0.000144258	0.0102819	0.00607384	1.00382e-07	6.6225e-05	0.00177437
'pre'	-11.808	0.00207651	0.00478899	0.00384065	0.00373621	0.000179287	2.21218e-05	7.55924e-06	6.64104e-09	0.000332068	1.59169e-08	0.000144261	0.0102819	0.00607384	1.03175e-07	6.73582e-05	0.00177437
'pre'	-11.796	0.00207651	0.00478899	0.00384065	0.00373622	0.000179385	2.25134e-05	7.70664e-06	6.6786e-09	0.000332076	1.62989e-08	0.000144264	0.0102819	0.00607384	1.06044e-07	6.85096e-05	0.00177437
'pre'	-11.784	0.00207652	0.00478899	0.00384065	0.00373624	0.000179485	2.29115e-05	7.85677e-06	6.71737e-09	0.000332083	1.66914e-08	0.000144267	0.0102819	0.00607384	1.0899e-07	6.96796e-05	0.00177437
'pre'	-11.772	0.00207652	0.00478899	0.00384065	0.00373625	0.000179587	2.33163e-05	8.00969e-06	6.75739e-09	0.000332091	1.70948e-08	0.000144271	0.0102819	0.00607384	1.12015e-07	7.08683e-05	0.00177437
'pre'	-11.76	0.00207652	0.00478899	0.00384065	0.00373627	0.00017969	2.37279e-05	8.16544e-06	6.79869e-09	0.000332098	1.75093e-08	0.000144274	0.0102819	0.00607384	1.15122e-07	7.20762e-05	0.00177437
'pre'	-11.748	0.00207653	0.00478899	0.00384065	0.00373629	0.000179797	2.41464e-05	8.32408e-06	6.84133e-09	0.000332106	1.79353e-08	0.000144277	0.0102819	0.00607384	1.18311e-07	7.33034e-05	0.00177437
'pre'	-11.736	0.00207653	0.00478899	0.00384065	0.0037363	0.000179905	2.45718e-05	8.48565e-06	6.88534e-09	0.000332115	1.8373e-08	0.000144281	0.0102819	0.00607384	1.21585e-07	7.45502e-05	0.00177437
'pre'	-11.724	0.00207653	0.00478899	0.00384065	0.00373632	0.000180015	2.50044e-05	8.6502e-06	6.93076e-09	0.000332123	1.88229e-08	0.000144285	0.0102819	0.00607384	1.24947e-07	7.5817e-05	0.00177437
'pre'	-11.712	0.00207653	0.00478899	0.00384065	0.00373634	0.000180128	2.54442e-05	8.8178e-06	6.97763e-09	0.000332131	1.92851e-08	0.000144288	0.0102819	0.00607384	1.28399e-07	7.71041e-05	0.00177437
'pre'	-11.7	0.00207654	0.00478899	0.00384065	0.00373636	0.000180244	2.58913e-05	8.98849e-06	7.02601e-09	0.00033214	1.976e-08	0.000144292	0.0102819	0.00607384	1.31943e-07	7.84117e-05	0.00177437
'pre'	-11.688	0.00207654	0.00478899	0.00384065	0.00373638	0.000180361	2.63458e-05	9.16232e-06	7.07594e-09	0.000332149	2.0248e-08	0.000144296	0.0102819	0.00607384	1.35581e-07	7.97401e-05	0.00177437
'pre'	-11.676	0.00207655	0.00478899	0.00384065	0.0037364	0.000180481	2.68079e-05	9.33935e-06	7.12747e-09	0.000332158	2.07494e-08	0.0001443	0.0102819	0.00607384	1.39315e-07	8.10897e-05	0.00177438
'pre'	-11.664	0.00207655	0.00478899	0.00384065	0.00373642	0.000180604	2.72776e-05	9.51963e-06	7.18064e-09	0.000332168	2.12645e-08	0.000144304	0.0102819	0.00607384	1.4315e-07	8.24608e-05	0.00177438
'pre'	-11.652	0.00207655	0.00478899	0.00384065	0.00373644	0.000180729	2.77552e-05	9.70323e-06	7.23551e-09	0.000332177	2.17938e-08	0.000144309	0.0102819	0.00607384	1.47086e-07	8.38537e-05	0.00177438
'pre'	-11.64	0.00207656	0.00478899	0.00384065	0.00373646	0.000180857	2.82406e-05	9.8902e-06	7.29214e-09	0.000332187	2.23376e-08	0.000144313	0.0102819	0.00607384	1.51126e-07	8.52687e-05	0.00177438
'pre'	-11.628	0.00207656	0.00478899	0.00384065	0.00373648	0.000180987	2.87341e-05	1.00806e-05	7.35056e-09	0.000332197	2.28962e-08	0.000144317	0.0102819	0.00607384	1.55273e-07	8.67061e-05	0.00177438
'pre'	-11.616	0.00207656	0.00478899	0.00384065	0.0037365	0.00018112	2.92358e-05	1.02745e-05	7.41085e-09	0.000332208	2.34702e-08	0.000144322	0.0102819	0.00607384	1.59531e-07	8.81662e-05	0.00177438
'pre'	-11.604	0.00207657	0.00478899	0.00384065	0.00373652	0.000181256	2.97457e-05	1.04719e-05	7.47306e-09	0.000332218	2.40598e-08	0.000144327	0.0102819	0.00607384	1.639e-07	8.96495e-05	0.00177438
'pre'	-11.592	0.00207657	0.00478899	0.00384065	0.00373655	0.000181395	3.02641e-05	1.06729e-05	7.53724e-09	0.000332229	2.46655e-08	0.000144332	0.0102819	0.00607384	1.68386e-07	9.11562e-05	0.00177438
'pre'	-11.58	0.00207658	0.00478899	0.00384065	0.00373657	0.000181536	3.0791e-05	1.08776e-05	7.60346e-09	0.00033224	2.52877e-08	0.000144336	0.0102819	0.00607384	1.72989e-07	9.26867e-05	0.00177438
'pre'	-11.568	0.00207658	0.00478899	0.00384065	0.0037366	0.00018168	3.13266e-05	1.10861e-05	7.67179e-09	0.000332251	2.59269e-08	0.000144342	0.0102819	0.00607384	1.77714e-07	9.42414e-05	0.00177438
'pre'	-11.556	0.00207659	0.00478899	0.00384065	0.00373662	0.000181828	3.1871e-05	1.12983e-05	7.74228e-09	0.000332263	2.65835e-08	0.000144347	0.0102819	0.00607384	1.82563e-07	9.58205e-05	0.00177438
'pre'	-11.544	0.00207659	0.00478899	0.00384065	0.00373665	0.000181978	3.24243e-05	1.15144e-05	7.815e-09	0.000332275	2.7258e-08	0.000144352	0.0102819	0.00607384	1.8754e-07	9.74245e-05	0.00177438
'pre'	-11.532	0.0020766	0.00478899	0.00384065	0.00373667	0.000182132	3.29867e-05	1.17345e-05	7.89002e-09	0.000332287	2.79507e-08	0.000144358	0.0102819	0.00607384	1.92648e-07	9.90536e-05	0.00177438
'pre'	-11.52	0.0020766	0.00478899	0.00384065	0.0037367	0.000182288	3.35584e-05	1.19585e-05	7.96742e-09	0.000332299	2.86623e-08	0.000144363	0.0102819	0.00607384	1.9789e-07	0.000100708	0.00177438
'pre'	-11.508	0.00207661	0.00478899	0.00384065	0.00373673	0.000182448	3.41394e-05	1.21866e-05	8.04726e-09	0.000332312	2.93932e-08	0.000144369	0.0102819	0.00607384	2.0327e-07	0.000102389	0.00177438
'pre'	-11.496	0.00207661	0.00478899	0.00384065	0.00373675	0.000182611	3.47299e-05	1.24188e-05	8.12962e-09	0.000332325	3.01439e-08	0.000144375	0.0102819	0.00607384	2.0879e-07	0.000104096	0.00177438
'pre'	-11.484	0.00207662	0.00478899	0.00384065	0.00373678	0.000182778	3.53301e-05	1.26553e-05	8.21457e-09	0.000332339	3.09149e-08	0.000144381	0.0102819	0.00607384	2.14455e-07	0.00010583	0.00177438
'pre'	-11.472	0.00207662	0.00478899	0.00384065	0.00373681	0.000182947	3.59401e-05	1.2896e-05	8.30221e-09	0.000332352	3.17068e-08	0.000144387	0.0102819	0.00607384	2.20268e-07	0.000107591	0.00177438
'pre'	-11.46	0.00207663	0.00478899	0.00384065	0.00373684	0.000183121	3.656e-05	1.3141e-05	8.3926e-09	0.000332366	3.25201e-08	0.000144393	0.0102819	0.00607384	2.26233e-07	0.000109379	0.00177438
'pre'	-11.448	0.00207663	0.00478899	0.00384065	0.00373687	0.000183298	3.71901e-05	1.33905e-05	8.48583e-09	0.00033238	3.33553e-08	0.0001444	0.0102819	0.00607384	2.32354e-07	0.000111195	0.00177438
'pre'	-11.436	0.00207664	0.00478899	0.00384065	0.0037369	0.000183478	3.78303e-05	1.36445e-05	8.58199e-09	0.000332395	3.42131e-08	0.000144406	0.0102819	0.00607384	2.38634e-07	0.000113039	0.00177438
'pre'	-11.424	0.00207665	0.00478899	0.00384065	0.00373693	0.000183662	3.84811e-05	1.39031e-05	8.68117e-09	0.00033241	3.5094e-08	0.000144413	0.0102819	0.00607384	2.45078e-07	0.000114912	0.00177438
'pre'	-11.412	0.00207665	0.00478899	0.00384065	0.00373697	0.00018385	3.91423e-05	1.41663e-05	8.78345e-09	0.000332425	3.59985e-08	0.00014442	0.0102819	0.00607384	2.51689e-07	0.000116815	0.00177438
'pre'	-11.4	0.00207666	0.00478899	0.00384065	0.003737	0.000184041	3.98144e-05	1.44343e-05	8.88895e-09	0.000332441	3.69275e-08	0.000144427	0.0102819	0.00607384	2.58472e-07	0.000118746	0.00177438
'pre'	-11.388	0.00207667	0.00478899	0.00384065	0.00373704	0.000184237	4.04973e-05	1.4707e-05	8.99774e-09	0.000332457	3.78814e-08	0.000144435	0.010282	0.00607384	2.65432e-07	0.000120708	0.00177438
'pre'	-11.376	0.00207667	0.00478899	0.00384065	0.00373707	0.000184436	4.11913e-05	1.49847e-05	9.10993e-09	0.000332473	3.88609e-08	0.000144442	0.010282	0.00607384	2.72571e-07	0.0001227	0.00177438
'pre'	-11.364	0.00207668	0.00478899	0.00384065	0.00373711	0.00018464	4.18965e-05	1.52673e-05	9.22563e-09	0.00033249	3.98667e-08	0.00014445	0.010282	0.00607384	2.79896e-07	0.000124723	0.00177438
'pre'	-11.352	0.00207669	0.00478899	0.00384065	0.00373714	0.000184847	4.26131e-05	1.5555e-05	9.34494e-09	0.000332507	4.08994e-08	0.000144458	0.010282	0.00607385	2.87411e-07	0.000126777	0.00177438
'pre'	-11.34	0.00207669	0.00478899	0.00384065	0.00373718	0.000185059	4.33412e-05	1.58479e-05	9.46797e-09	0.000332525	4.19598e-08	0.000144466	0.010282	0.00607385	2.95119e-07	0.000128863	0.00177438
'pre'	-11.328	0.0020767	0.00478899	0.00384065	0.00373722	0.000185275	4.40812e-05	1.6146e-05	9.59483e-09	0.000332543	4.30486e-08	0.000144474	0.010282	0.00607385	3.03027e-07	0.000130981	0.00177438
'pre'	-11.316	0.00207671	0.00478899	0.00384065	0.00373726	0.000185496	4.4833e-05	1.64494e-05	9.72564e-09	0.000332561	4.41665e-08	0.000144483	0.010282	0.00607385	3.11139e-07	0.000133131	0.00177438
'pre'	-11.304	0.00207672	0.00478899	0.00384065	0.0037373	0.000185721	4.5597e-05	1.67582e-05	9.86052e-09	0.00033258	4.53142e-08	0.000144491	0.010282	0.00607385	3.1946e-07	0.000135315	0.00177438
'pre'	-11.292	0.00207672	0.00478899	0.00384065	0.00373734	0.00018595	4.63732e-05	1.70725e-05	9.99958e-09	0.000332599	4.64925e-08	0.0001445	0.010282	0.00607385	3.27995e-07	0.000137532	0.00177438
'pre'	-11.28	0.00207673	0.00478899	0.00384065	0.00373738	0.000186184	4.71619e-05	1.73924e-05	1.0143e-08	0.000332619	4.77022e-08	0.000144509	0.010282	0.00607385	3.3675e-07	0.000139783	0.00177438
'pre'	-11.268	0.00207674	0.00478899	0.00384065	0.00373743	0.000186422	4.79632e-05	1.7718e-05	1.02908e-08	0.000332639	4.89442e-08	0.000144519	0.010282	0.00607385	3.4573e-07	0.000142069	0.00177438
'pre'	-11.256	0.00207675	0.004789	0.00384065	0.00373747	0.000186666	4.87774e-05	1.80494e-05	1.04432e-08	0.00033266	5.02192e-08	0.000144528	0.010282	0.00607385	3.5494e-07	0.00014439	0.00177438
'pre'	-11.244	0.00207676	0.004789	0.00384065	0.00373752	0.000186914	4.96047e-05	1.83867e-05	1.06003e-08	0.000332681	5.1528e-08	0.000144538	0.010282	0.00607385	3.64387e-07	0.000146746	0.00177438
'pre'	-11.232	0.00207677	0.004789	0.00384065	0.00373756	0.000187167	5.04451e-05	1.87299e-05	1.07623e-08	0.000332703	5.28717e-08	0.000144548	0.010282	0.00607385	3.74075e-07	0.000149138	0.00177438
'pre'	-11.22	0.00207678	0.004789	0.00384065	0.00373761	0.000187426	5.1299e-05	1.90792e-05	1.09293e-08	0.000332725	5.4251e-08	0.000144558	0.010282	0.00607385	3.84011e-07	0.000151566	0.00177438
'pre'	-11.208	0.00207679	0.004789	0.00384065	0.00373766	0.000187689	5.21666e-05	1.94347e-05	1.11014e-08	0.000332747	5.56668e-08	0.000144569	0.010282	0.00607385	3.94202e-07	0.000154032	0.00177438
'pre'	-11.196	0.0020768	0.004789	0.00384066	0.00373771	0.000187958	5.30479e-05	1.97965e-05	1.12789e-08	0.00033277	5.71201e-08	0.00014458	0.010282	0.00607385	4.04652e-07	0.000156535	0.00177438
'pre'	-11.184	0.00207681	0.004789	0.00384066	0.00373776	0.000188232	5.39433e-05	2.01647e-05	1.14618e-08	0.000332794	5.86119e-08	0.000144591	0.010282	0.00607385	4.15369e-07	0.000159076	0.00177439
'pre'	-11.172	0.00207682	0.004789	0.00384066	0.00373781	0.000188511	5.4853e-05	2.05393e-05	1.16503e-08	0.000332818	6.01431e-08	0.000144602	0.010282	0.00607385	4.2636e-07	0.000161656	0.00177439
'pre'	-11.16	0.00207683	0.004789	0.00384066	0.00373786	0.000188796	5.57771e-05	2.09206e-05	1.18446e-08	0.000332843	6.17147e-08	0.000144614	0.010282	0.00607385	4.3763e-07	0.000164275	0.00177439
'pre'	-11.148	0.00207684	0.004789	0.00384066	0.00373792	0.000189087	5.67159e-05	2.13085e-05	1.20449e-08	0.000332868	6.33278e-08	0.000144626	0.010282	0.00607385	4.49186e-07	0.000166933	0.00177439
'pre'	-11.136	0.00207685	0.004789	0.00384066	0.00373797	0.000189383	5.76695e-05	2.17033e-05	1.22514e-08	0.000332894	6.49834e-08	0.000144638	0.010282	0.00607385	4.61036e-07	0.000169632	0.00177439
'pre'	-11.124	0.00207686	0.004789	0.00384066	0.00373803	0.000189685	5.86383e-05	2.2105e-05	1.24641e-08	0.00033292	6.66825e-08	0.00014465	0.010282	0.00607386	4.73187e-07	0.000172371	0.00177439
'pre'	-11.112	0.00207687	0.004789	0.00384066	0.00373809	0.000189994	5.96224e-05	2.25138e-05	1.26834e-08	0.000332947	6.84264e-08	0.000144663	0.010282	0.00607386	4.85646e-07	0.000175152	0.00177439
'pre'	-11.1	0.00207689	0.004789	0.00384066	0.00373815	0.000190308	6.06221e-05	2.29297e-05	1.29094e-08	0.000332975	7.02161e-08	0.000144676	0.010282	0.00607386	4.9842e-07	0.000177975	0.00177439
'pre'	-11.088	0.0020769	0.004789	0.00384066	0.00373821	0.000190628	6.16375e-05	2.33529e-05	1.31423e-08	0.000333003	7.20528e-08	0.00014469	0.010282	0.00607386	5.11518e-07	0.00018084	0.00177439
'pre'	-11.076	0.00207691	0.004789	0.00384066	0.00373827	0.000190955	6.2669e-05	2.37835e-05	1.33823e-08	0.000333032	7.39377e-08	0.000144703	0.010282	0.00607386	5.24946e-07	0.000183748	0.00177439
'pre'	-11.064	0.00207692	0.004789	0.00384066	0.00373834	0.000191288	6.37167e-05	2.42216e-05	1.36297e-08	0.000333062	7.5872e-08	0.000144718	0.010282	0.00607386	5.38713e-07	0.0001867	0.00177439
'pre'	-11.052	0.00207694	0.004789	0.00384066	0.0037384	0.000191628	6.47809e-05	2.46674e-05	1.38846e-08	0.000333092	7.78569e-08	0.000144732	0.010282	0.00607386	5.52828e-07	0.000189697	0.00177439
'pre'	-11.04	0.00207695	0.004789	0.00384066	0.00373847	0.000191974	6.58619e-05	2.51209e-05	1.41472e-08	0.000333123	7.98937e-08	0.000144747	0.010282	0.00607386	5.67298e-07	0.000192738	0.00177439
'pre'	-11.028	0.00207696	0.004789	0.00384066	0.00373854	0.000192328	6.69598e-05	2.55823e-05	1.44178e-08	0.000333154	8.19838e-08	0.000144762	0.010282	0.00607386	5.82132e-07	0.000195824	0.00177439
'pre'	-11.016	0.00207698	0.004789	0.00384066	0.00373861	0.000192688	6.8075e-05	2.60518e-05	1.46967e-08	0.000333187	8.41284e-08	0.000144777	0.010282	0.00607386	5.97339e-07	0.000198957	0.00177439
'pre'	-11.004	0.00207699	0.004789	0.00384066	0.00373868	0.000193055	6.92076e-05	2.65294e-05	1.4984e-08	0.00033322	8.6329e-08	0.000144793	0.010282	0.00607386	6.12928e-07	0.000202137	0.00177439
'pre'	-10.992	0.00207701	0.004789	0.00384066	0.00373875	0.000193429	7.0358e-05	2.70153e-05	1.528e-08	0.000333254	8.85869e-08	0.000144809	0.010282	0.00607386	6.28908e-07	0.000205364	0.00177439
'pre'	-10.98	0.00207702	0.004789	0.00384066	0.00373882	0.000193811	7.15264e-05	2.75096e-05	1.5585e-08	0.000333288	9.09036e-08	0.000144826	0.010282	0.00607387	6.45288e-07	0.000208639	0.00177439
'pre'	-10.968	0.00207704	0.004789	0.00384066	0.0037389	0.0001942	7.2713e-05	2.80125e-05	1.58993e-08	0.000333324	9.32805e-08	0.000144843	0.010282	0.00607387	6.62078e-07	0.000211963	0.00177439
'pre'	-10.956	0.00207705	0.004789	0.00384066	0.00373898	0.000194596	7.39181e-05	2.8524e-05	1.6223e-08	0.00033336	9.57192e-08	0.00014486	0.010282	0.00607387	6.79288e-07	0.000215336	0.0017744
'pre'	-10.944	0.00207707	0.004789	0.00384066	0.00373906	0.000195	7.51421e-05	2.90445e-05	1.65566e-08	0.000333397	9.82212e-08	0.000144878	0.010282	0.00607387	6.96927e-07	0.000218759	0.0017744
'pre'	-10.932	0.00207709	0.004789	0.00384066	0.00373914	0.000195413	7.63851e-05	2.95739e-05	1.69001e-08	0.000333434	1.00788e-07	0.000144897	0.010282	0.00607387	7.15007e-07	0.000222233	0.0017744
'pre'	-10.92	0.00207711	0.004789	0.00384066	0.00373922	0.000195833	7.76474e-05	3.01124e-05	1.72541e-08	0.000333473	1.03421e-07	0.000144915	0.010282	0.00607387	7.33537e-07	0.000225759	0.0017744
'pre'	-10.908	0.00207712	0.004789	0.00384066	0.00373931	0.000196261	7.89293e-05	3.06602e-05	1.76187e-08	0.000333512	1.06123e-07	0.000144934	0.010282	0.00607387	7.52529e-07	0.000229337	0.0017744
'pre'	-10.896	0.00207714	0.004789	0.00384066	0.00373939	0.000196698	8.02312e-05	3.12174e-05	1.79943e-08	0.000333553	1.08894e-07	0.000144954	0.010282	0.00607387	7.71993e-07	0.000232967	0.0017744
'pre'	-10.884	0.00207716	0.004789	0.00384066	0.00373948	0.000197142	8.15532e-05	3.17843e-05	1.83812e-08	0.000333594	1.11737e-07	0.000144974	0.010282	0.00607387	7.9194e-07	0.000236651	0.0017744
'pre'	-10.872	0.00207718	0.004789	0.00384066	0.00373958	0.000197596	8.28957e-05	3.23608e-05	1.87797e-08	0.000333636	1.14654e-07	0.000144995	0.010282	0.00607388	8.12383e-07	0.000240389	0.0017744
'pre'	-10.86	0.0020772	0.00478901	0.00384066	0.00373967	0.000198058	8.4259e-05	3.29472e-05	1.91902e-08	0.000333679	1.17645e-07	0.000145016	0.010282	0.00607388	8.33332e-07	0.000244183	0.0017744
'pre'	-10.848	0.00207722	0.00478901	0.00384066	0.00373976	0.00019853	8.56434e-05	3.35437e-05	1.9613e-08	0.000333723	1.20714e-07	0.000145037	0.010282	0.00607388	8.548e-07	0.000248032	0.0017744
'pre'	-10.836	0.00207724	0.00478901	0.00384066	0.00373986	0.00019901	8.70491e-05	3.41504e-05	2.00484e-08	0.000333768	1.23861e-07	0.000145059	0.010282	0.00607388	8.76798e-07	0.000251937	0.0017744
'pre'	-10.824	0.00207726	0.00478901	0.00384067	0.00373996	0.000199499	8.84765e-05	3.47675e-05	2.04969e-08	0.000333814	1.2709e-07	0.000145082	0.010282	0.00607388	8.99341e-07	0.0002559	0.0017744
'pre'	-10.812	0.00207728	0.00478901	0.00384067	0.00374006	0.000199998	8.99259e-05	3.53951e-05	2.09588e-08	0.000333861	1.30401e-07	0.000145105	0.010282	0.00607388	9.22439e-07	0.000259921	0.0017744
'pre'	-10.8	0.0020773	0.00478901	0.00384067	0.00374017	0.000200507	9.13976e-05	3.60334e-05	2.14345e-08	0.00033391	1.33798e-07	0.000145128	0.010282	0.00607388	9.46107e-07	0.000264001	0.00177441
'pre'	-10.788	0.00207733	0.00478901	0.00384067	0.00374027	0.000201025	9.28919e-05	3.66826e-05	2.19244e-08	0.000333959	1.37281e-07	0.000145153	0.010282	0.00607389	9.70358e-07	0.00026814	0.00177441
'pre'	-10.776	0.00207735	0.00478901	0.00384067	0.00374038	0.000201553	9.44091e-05	3.73428e-05	2.24288e-08	0.000334009	1.40854e-07	0.000145177	0.010282	0.00607389	9.95206e-07	0.00027234	0.00177441
'pre'	-10.764	0.00207737	0.00478901	0.00384067	0.00374049	0.000202091	9.59496e-05	3.80143e-05	2.29483e-08	0.00033406	1.44518e-07	0.000145203	0.010282	0.00607389	1.02066e-06	0.000276601	0.00177441
'pre'	-10.752	0.0020774	0.00478901	0.00384067	0.00374061	0.000202639	9.75138e-05	3.86972e-05	2.34833e-08	0.000334113	1.48276e-07	0.000145229	0.010282	0.00607389	1.04675e-06	0.000280924	0.00177441
'pre'	-10.74	0.00207742	0.00478901	0.00384067	0.00374072	0.000203198	9.91018e-05	3.93916e-05	2.40342e-08	0.000334166	1.5213e-07	0.000145255	0.010282	0.00607389	1.07347e-06	0.00028531	0.00177441
'pre'	-10.728	0.00207745	0.00478901	0.00384067	0.00374084	0.000203768	0.000100714	4.00979e-05	2.46014e-08	0.000334221	1.56082e-07	0.000145282	0.010282	0.00607389	1.10085e-06	0.00028976	0.00177441
'pre'	-10.716	0.00207748	0.00478901	0.00384067	0.00374096	0.000204348	0.000102351	4.08161e-05	2.51854e-08	0.000334277	1.60134e-07	0.00014531	0.010282	0.0060739	1.12889e-06	0.000294274	0.00177441
'pre'	-10.704	0.0020775	0.00478901	0.00384067	0.00374109	0.000204939	0.000104013	4.15464e-05	2.57868e-08	0.000334334	1.6429e-07	0.000145339	0.010282	0.0060739	1.15763e-06	0.000298853	0.00177441
'pre'	-10.692	0.00207753	0.00478901	0.00384067	0.00374121	0.000205542	0.0001057	4.22891e-05	2.64059e-08	0.000334393	1.68552e-07	0.000145368	0.010282	0.0060739	1.18706e-06	0.000303499	0.00177442
'pre'	-10.68	0.00207756	0.00478902	0.00384067	0.00374134	0.000206156	0.000107413	4.30443e-05	2.70434e-08	0.000334453	1.72922e-07	0.000145398	0.010282	0.0060739	1.21721e-06	0.000308212	0.00177442
'pre'	-10.668	0.00207759	0.00478902	0.00384067	0.00374147	0.000206781	0.000109152	4.38122e-05	2.76997e-08	0.000334514	1.77403e-07	0.000145428	0.010282	0.0060739	1.2481e-06	0.000312993	0.00177442
'pre'	-10.656	0.00207762	0.00478902	0.00384067	0.00374161	0.000207419	0.000110918	4.45931e-05	2.83753e-08	0.000334576	1.81998e-07	0.000145459	0.010282	0.00607391	1.27974e-06	0.000317843	0.00177442
'pre'	-10.644	0.00207765	0.00478902	0.00384068	0.00374175	0.000208068	0.00011271	4.53871e-05	2.90709e-08	0.00033464	1.86709e-07	0.000145491	0.010282	0.00607391	1.31214e-06	0.000322762	0.00177442
'pre'	-10.632	0.00207768	0.00478902	0.00384068	0.00374189	0.00020873	0.000114529	4.61944e-05	2.9787e-08	0.000334705	1.91539e-07	0.000145524	0.010282	0.00607391	1.34534e-06	0.000327753	0.00177442
'pre'	-10.62	0.00207771	0.00478902	0.00384068	0.00374203	0.000209404	0.000116376	4.70153e-05	3.05242e-08	0.000334772	1.96491e-07	0.000145557	0.010282	0.00607391	1.37934e-06	0.000332815	0.00177442
'pre'	-10.608	0.00207774	0.00478902	0.00384068	0.00374218	0.000210091	0.000118251	4.785e-05	3.1283e-08	0.00033484	2.01569e-07	0.000145591	0.010282	0.00607391	1.41416e-06	0.00033795	0.00177443
'pre'	-10.596	0.00207777	0.00478902	0.00384068	0.00374233	0.00021079	0.000120154	4.86986e-05	3.20642e-08	0.000334909	2.06774e-07	0.000145626	0.010282	0.00607392	1.44982e-06	0.000343158	0.00177443
'pre'	-10.584	0.00207781	0.00478902	0.00384068	0.00374248	0.000211503	0.000122085	4.95614e-05	3.28682e-08	0.00033498	2.12111e-07	0.000145662	0.010282	0.00607392	1.48635e-06	0.000348441	0.00177443
'pre'	-10.572	0.00207784	0.00478902	0.00384068	0.00374264	0.000212229	0.000124046	5.04387e-05	3.36958e-08	0.000335053	2.17583e-07	0.000145699	0.010282	0.00607392	1.52376e-06	0.000353799	0.00177443
'pre'	-10.56	0.00207788	0.00478903	0.00384068	0.0037428	0.000212969	0.000126037	5.13306e-05	3.45477e-08	0.000335127	2.23192e-07	0.000145736	0.010282	0.00607393	1.56207e-06	0.000359234	0.00177443
'pre'	-10.548	0.00207792	0.00478903	0.00384068	0.00374297	0.000213723	0.000128057	5.22374e-05	3.54245e-08	0.000335203	2.28942e-07	0.000145775	0.010282	0.00607393	1.6013e-06	0.000364746	0.00177443
'pre'	-10.536	0.00207795	0.00478903	0.00384068	0.00374313	0.00021449	0.000130108	5.31592e-05	3.63269e-08	0.00033528	2.34836e-07	0.000145814	0.010282	0.00607393	1.64148e-06	0.000370337	0.00177443
'pre'	-10.524	0.00207799	0.00478903	0.00384069	0.0037433	0.000215272	0.000132189	5.40964e-05	3.72556e-08	0.000335359	2.40878e-07	0.000145854	0.010282	0.00607393	1.68263e-06	0.000376007	0.00177444
'pre'	-10.512	0.00207803	0.00478903	0.00384069	0.00374348	0.000216069	0.000134302	5.50492e-05	3.82115e-08	0.00033544	2.47072e-07	0.000145895	0.010282	0.00607394	1.72476e-06	0.000381758	0.00177444
'pre'	-10.5	0.00207807	0.00478903	0.00384069	0.00374366	0.00021688	0.000136446	5.60178e-05	3.91952e-08	0.000335522	2.53421e-07	0.000145937	0.010282	0.00607394	1.7679e-06	0.00038759	0.00177444
'pre'	-10.488	0.00207811	0.00478903	0.00384069	0.00374384	0.000217706	0.000138622	5.70024e-05	4.02075e-08	0.000335606	2.59929e-07	0.00014598	0.010282	0.00607394	1.81208e-06	0.000393505	0.00177444
'pre'	-10.476	0.00207815	0.00478904	0.00384069	0.00374403	0.000218548	0.000140831	5.80034e-05	4.12493e-08	0.000335693	2.66599e-07	0.000146024	0.010282	0.00607395	1.85732e-06	0.000399504	0.00177444
'pre'	-10.464	0.0020782	0.00478904	0.00384069	0.00374422	0.000219406	0.000143073	5.90209e-05	4.23213e-08	0.00033578	2.73436e-07	0.000146069	0.010282	0.00607395	1.90363e-06	0.000405588	0.00177445
'pre'	-10.452	0.00207824	0.00478904	0.00384069	0.00374441	0.000220279	0.000145348	6.00552e-05	4.34245e-08	0.00033587	2.80444e-07	0.000146115	0.010282	0.00607395	1.95105e-06	0.000411757	0.00177445
'pre'	-10.44	0.00207829	0.00478904	0.00384069	0.00374461	0.000221168	0.000147657	6.11066e-05	4.45596e-08	0.000335962	2.87626e-07	0.000146162	0.010282	0.00607396	1.9996e-06	0.000418013	0.00177445
'pre'	-10.428	0.00207833	0.00478904	0.0038407	0.00374482	0.000222074	0.00015	6.21754e-05	4.57276e-08	0.000336056	2.94986e-07	0.00014621	0.010282	0.00607396	2.04931e-06	0.000424358	0.00177445
'pre'	-10.416	0.00207838	0.00478904	0.0038407	0.00374502	0.000222996	0.000152378	6.32617e-05	4.69294e-08	0.000336151	3.0253e-07	0.000146259	0.010282	0.00607396	2.10021e-06	0.000430791	0.00177445
'pre'	-10.404	0.00207843	0.00478905	0.0038407	0.00374523	0.000223936	0.000154791	6.43659e-05	4.8166e-08	0.000336249	3.10261e-07	0.00014631	0.010282	0.00607397	2.15231e-06	0.000437315	0.00177446
'pre'	-10.392	0.00207848	0.00478905	0.0038407	0.00374545	0.000224893	0.00015724	6.54883e-05	4.94383e-08	0.000336349	3.18185e-07	0.000146361	0.010282	0.00607397	2.20565e-06	0.000443931	0.00177446
'pre'	-10.38	0.00207853	0.00478905	0.0038407	0.00374567	0.000225867	0.000159726	6.66291e-05	5.07472e-08	0.000336451	3.26304e-07	0.000146414	0.010282	0.00607398	2.26025e-06	0.000450639	0.00177446
'pre'	-10.368	0.00207858	0.00478905	0.0038407	0.0037459	0.000226859	0.000162248	6.77886e-05	5.20939e-08	0.000336555	3.34625e-07	0.000146468	0.010282	0.00607398	2.31615e-06	0.000457441	0.00177446
'pre'	-10.356	0.00207863	0.00478906	0.0038407	0.00374613	0.00022787	0.000164807	6.89671e-05	5.34794e-08	0.000336661	3.43151e-07	0.000146523	0.010282	0.00607399	2.37337e-06	0.000464338	0.00177447
'pre'	-10.344	0.00207869	0.00478906	0.00384071	0.00374636	0.000228899	0.000167404	7.01648e-05	5.49047e-08	0.00033677	3.51889e-07	0.000146579	0.010282	0.00607399	2.43195e-06	0.000471331	0.00177447
'pre'	-10.332	0.00207874	0.00478906	0.00384071	0.00374661	0.000229946	0.000170039	7.13822e-05	5.6371e-08	0.000336881	3.60842e-07	0.000146637	0.010282	0.00607399	2.4919e-06	0.000478422	0.00177447
'pre'	-10.32	0.0020788	0.00478906	0.00384071	0.00374685	0.000231013	0.000172714	7.26194e-05	5.78794e-08	0.000336994	3.70016e-07	0.000146696	0.010282	0.006074	2.55328e-06	0.000485611	0.00177447
'pre'	-10.308	0.00207886	0.00478906	0.00384071	0.0037471	0.0002321	0.000175427	7.38768e-05	5.9431e-08	0.00033711	3.79416e-07	0.000146756	0.010282	0.006074	2.61609e-06	0.0004929	0.00177448
'pre'	-10.296	0.00207892	0.00478907	0.00384071	0.00374736	0.000233206	0.00017818	7.51546e-05	6.1027e-08	0.000337228	3.89047e-07	0.000146817	0.010282	0.00607401	2.68039e-06	0.000500291	0.00177448
'pre'	-10.284	0.00207898	0.00478907	0.00384072	0.00374762	0.000234332	0.000180974	7.64533e-05	6.26688e-08	0.000337348	3.98915e-07	0.00014688	0.010282	0.00607401	2.74619e-06	0.000507784	0.00177448
'pre'	-10.272	0.00207904	0.00478907	0.00384072	0.00374789	0.000235479	0.000183808	7.7773e-05	6.43575e-08	0.000337471	4.09026e-07	0.000146945	0.010282	0.00607402	2.81355e-06	0.00051538	0.00177449
'pre'	-10.26	0.0020791	0.00478908	0.00384072	0.00374816	0.000236647	0.000186684	7.91142e-05	6.60943e-08	0.000337597	4.19385e-07	0.000147011	0.010282	0.00607402	2.88248e-06	0.000523082	0.00177449
'pre'	-10.248	0.00207917	0.00478908	0.00384072	0.00374844	0.000237835	0.000189602	8.04771e-05	6.78808e-08	0.000337725	4.29998e-07	0.000147078	0.010282	0.00607403	2.95302e-06	0.00053089	0.00177449
'pre'	-10.236	0.00207924	0.00478908	0.00384073	0.00374872	0.000239046	0.000192563	8.18621e-05	6.97182e-08	0.000337856	4.40871e-07	0.000147147	0.010282	0.00607404	3.02522e-06	0.000538806	0.0017745
'pre'	-10.224	0.0020793	0.00478908	0.00384073	0.00374901	0.000240278	0.000195566	8.32695e-05	7.16078e-08	0.00033799	4.5201e-07	0.000147217	0.0102821	0.00607404	3.0991e-06	0.000546831	0.0017745
'pre'	-10.212	0.00207937	0.00478909	0.00384073	0.00374931	0.000241532	0.000198614	8.46996e-05	7.35513e-08	0.000338127	4.63421e-07	0.000147289	0.0102821	0.00607405	3.17471e-06	0.000554967	0.0017745
'pre'	-10.2	0.00207945	0.00478909	0.00384073	0.00374961	0.000242809	0.000201706	8.61528e-05	7.55499e-08	0.000338266	4.75111e-07	0.000147363	0.0102821	0.00607405	3.25208e-06	0.000563214	0.00177451
'pre'	-10.188	0.00207952	0.0047891	0.00384074	0.00374992	0.00024411	0.000204842	8.76294e-05	7.76053e-08	0.000338409	4.87087e-07	0.000147438	0.0102821	0.00607406	3.33126e-06	0.000571574	0.00177451
'pre'	-10.176	0.00207959	0.0047891	0.00384074	0.00375024	0.000245433	0.000208024	8.91298e-05	7.97189e-08	0.000338554	4.99354e-07	0.000147515	0.0102821	0.00607407	3.41227e-06	0.000580049	0.00177451
'pre'	-10.164	0.00207967	0.0047891	0.00384074	0.00375056	0.00024678	0.000211253	9.06544e-05	8.18924e-08	0.000338703	5.11919e-07	0.000147593	0.0102821	0.00607407	3.49517e-06	0.00058864	0.00177452
'pre'	-10.152	0.00207975	0.00478911	0.00384074	0.00375089	0.000248152	0.000214528	9.22034e-05	8.41275e-08	0.000338854	5.24791e-07	0.000147674	0.0102821	0.00607408	3.58e-06	0.000597348	0.00177452
'pre'	-10.14	0.00207983	0.00478911	0.00384075	0.00375122	0.000249548	0.00021785	9.37773e-05	8.64257e-08	0.000339009	5.37975e-07	0.000147756	0.0102821	0.00607409	3.66679e-06	0.000606176	0.00177452
'pre'	-10.128	0.00207991	0.00478911	0.00384075	0.00375157	0.000250969	0.000221221	9.53764e-05	8.87888e-08	0.000339167	5.51479e-07	0.00014784	0.0102821	0.0060741	3.75559e-06	0.000615123	0.00177453
'pre'	-10.116	0.00207999	0.00478912	0.00384075	0.00375192	0.000252416	0.00022464	9.70011e-05	9.12186e-08	0.000339328	5.6531e-07	0.000147925	0.0102821	0.0060741	3.84644e-06	0.000624193	0.00177453
'pre'	-10.104	0.00208008	0.00478912	0.00384076	0.00375228	0.000253888	0.000228108	9.86518e-05	9.37168e-08	0.000339492	5.79477e-07	0.000148013	0.0102821	0.00607411	3.93939e-06	0.000633385	0.00177454
'pre'	-10.092	0.00208017	0.00478913	0.00384076	0.00375264	0.000255387	0.000231626	0.000100329	9.62854e-08	0.00033966	5.93986e-07	0.000148103	0.0102821	0.00607412	4.03449e-06	0.000642703	0.00177454
'pre'	-10.08	0.00208026	0.00478913	0.00384076	0.00375301	0.000256912	0.000235195	0.000102033	9.89262e-08	0.000339832	6.08847e-07	0.000148194	0.0102821	0.00607413	4.13178e-06	0.000652147	0.00177455
'pre'	-10.068	0.00208035	0.00478914	0.00384077	0.00375339	0.000258464	0.000238815	0.000103764	1.01641e-07	0.000340007	6.24066e-07	0.000148288	0.0102821	0.00607414	4.23131e-06	0.000661719	0.00177455
'pre'	-10.056	0.00208044	0.00478914	0.00384077	0.00375378	0.000260044	0.000242487	0.000105522	1.04432e-07	0.000340185	6.39652e-07	0.000148384	0.0102821	0.00607415	4.33313e-06	0.000671421	0.00177456
'pre'	-10.044	0.00208054	0.00478915	0.00384077	0.00375418	0.000261653	0.000246211	0.000107309	1.07302e-07	0.000340368	6.55614e-07	0.000148482	0.0102821	0.00607415	4.43729e-06	0.000681253	0.00177456
'pre'	-10.032	0.00208064	0.00478915	0.00384078	0.00375458	0.000263289	0.000249989	0.000109124	1.10252e-07	0.000340554	6.7196e-07	0.000148582	0.0102821	0.00607416	4.54384e-06	0.000691218	0.00177457
'pre'	-10.02	0.00208074	0.00478916	0.00384078	0.00375499	0.000264955	0.000253821	0.000110967	1.13284e-07	0.000340743	6.88699e-07	0.000148684	0.0102821	0.00607417	4.65283e-06	0.000701318	0.00177457
'pre'	-10.008	0.00208084	0.00478916	0.00384079	0.00375541	0.00026665	0.000257708	0.00011284	1.16401e-07	0.000340937	7.0584e-07	0.000148788	0.0102821	0.00607418	4.76432e-06	0.000711553	0.00177458
'pre'	-9.996	0.00208095	0.00478917	0.00384079	0.00375584	0.000268375	0.000261649	0.000114743	1.19605e-07	0.000341135	7.23393e-07	0.000148895	0.0102821	0.00607419	4.87835e-06	0.000721926	0.00177458
'pre'	-9.984	0.00208105	0.00478918	0.00384079	0.00375628	0.00027013	0.000265648	0.000116675	1.22899e-07	0.000341337	7.41367e-07	0.000149004	0.0102821	0.0060742	4.99499e-06	0.000732438	0.00177459
'pre'	-9.972	0.00208116	0.00478918	0.0038408	0.00375673	0.000271917	0.000269702	0.000118638	1.26284e-07	0.000341543	7.59771e-07	0.000149115	0.0102822	0.00607421	5.11429e-06	0.000743091	0.00177459
'pre'	-9.96	0.00208127	0.00478919	0.0038408	0.00375718	0.000273735	0.000273815	0.000120632	1.29763e-07	0.000341753	7.78615e-07	0.000149229	0.0102822	0.00607423	5.23631e-06	0.000753887	0.0017746
'pre'	-9.948	0.00208139	0.0047892	0.00384081	0.00375765	0.000275584	0.000277986	0.000122658	1.3334e-07	0.000341968	7.9791e-07	0.000149346	0.0102822	0.00607424	5.36111e-06	0.000764827	0.0017746
'pre'	-9.936	0.00208151	0.0047892	0.00384081	0.00375813	0.000277467	0.000282216	0.000124715	1.37015e-07	0.000342186	8.17666e-07	0.000149465	0.0102822	0.00607425	5.48874e-06	0.000775913	0.00177461
'pre'	-9.924	0.00208163	0.00478921	0.00384082	0.00375861	0.000279382	0.000286506	0.000126805	1.40793e-07	0.00034241	8.37893e-07	0.000149586	0.0102822	0.00607426	5.61927e-06	0.000787146	0.00177462
'pre'	-9.912	0.00208175	0.00478922	0.00384082	0.00375911	0.000281331	0.000290856	0.000128927	1.44675e-07	0.000342638	8.58601e-07	0.00014971	0.0102822	0.00607427	5.75276e-06	0.00079853	0.00177462
'pre'	-9.9	0.00208188	0.00478923	0.00384083	0.00375961	0.000283314	0.000295268	0.000131083	1.48664e-07	0.00034287	8.79803e-07	0.000149837	0.0102822	0.00607428	5.88927e-06	0.000810065	0.00177463
'pre'	-9.888	0.002082	0.00478923	0.00384083	0.00376013	0.000285331	0.000299743	0.000133272	1.52764e-07	0.000343108	9.01509e-07	0.000149967	0.0102822	0.0060743	6.02888e-06	0.000821753	0.00177464
'pre'	-9.876	0.00208213	0.00478924	0.00384084	0.00376065	0.000287384	0.00030428	0.000135496	1.56978e-07	0.00034335	9.2373e-07	0.000150099	0.0102822	0.00607431	6.17163e-06	0.000833595	0.00177464
'pre'	-9.864	0.00208227	0.00478925	0.00384084	0.00376119	0.000289472	0.000308881	0.000137755	1.61307e-07	0.000343597	9.46479e-07	0.000150234	0.0102822	0.00607432	6.31761e-06	0.000845595	0.00177465
'pre'	-9.852	0.00208241	0.00478926	0.00384085	0.00376174	0.000291597	0.000313547	0.000140048	1.65756e-07	0.000343849	9.69767e-07	0.000150373	0.0102822	0.00607434	6.46689e-06	0.000857754	0.00177466
'pre'	-9.84	0.00208255	0.00478927	0.00384086	0.00376229	0.000293759	0.000318278	0.000142378	1.70328e-07	0.000344106	9.93606e-07	0.000150514	0.0102822	0.00607435	6.61952e-06	0.000870073	0.00177466
'pre'	-9.828	0.00208269	0.00478928	0.00384086	0.00376286	0.000295958	0.000323076	0.000144744	1.75025e-07	0.000344368	1.01801e-06	0.000150658	0.0102822	0.00607437	6.77558e-06	0.000882554	0.00177467
'pre'	-9.816	0.00208284	0.00478929	0.00384087	0.00376344	0.000298195	0.000327941	0.000147146	1.79851e-07	0.000344636	1.04299e-06	0.000150806	0.0102823	0.00607438	6.93516e-06	0.0008952	0.00177468
'pre'	-9.804	0.00208299	0.0047893	0.00384088	0.00376404	0.000300471	0.000332873	0.000149586	1.8481e-07	0.000344909	1.06856e-06	0.000150956	0.0102823	0.0060744	7.09831e-06	0.000908013	0.00177469
'pre'	-9.792	0.00208314	0.00478931	0.00384088	0.00376464	0.000302787	0.000337875	0.000152064	1.89905e-07	0.000345188	1.09473e-06	0.00015111	0.0102823	0.00607441	7.26512e-06	0.000920994	0.0017747
'pre'	-9.78	0.0020833	0.00478932	0.00384089	0.00376526	0.000305142	0.000342947	0.00015458	1.9514e-07	0.000345472	1.12152e-06	0.000151267	0.0102823	0.00607443	7.43566e-06	0.000934145	0.0017747
'pre'	-9.768	0.00208346	0.00478933	0.0038409	0.00376589	0.000307538	0.000348089	0.000157135	2.00517e-07	0.000345762	1.14894e-06	0.000151427	0.0102823	0.00607445	7.61002e-06	0.000947468	0.00177471
'pre'	-9.756	0.00208362	0.00478934	0.00384091	0.00376653	0.000309975	0.000353303	0.000159729	2.06042e-07	0.000346058	1.177e-06	0.000151591	0.0102823	0.00607446	7.78827e-06	0.000960966	0.00177472
'pre'	-9.744	0.00208379	0.00478935	0.00384091	0.00376719	0.000312455	0.000358589	0.000162364	2.11718e-07	0.000346359	1.20573e-06	0.000151759	0.0102823	0.00607448	7.97049e-06	0.00097464	0.00177473
'pre'	-9.732	0.00208396	0.00478936	0.00384092	0.00376785	0.000314976	0.000363949	0.000165039	2.17548e-07	0.000346667	1.23512e-06	0.00015193	0.0102823	0.0060745	8.15678e-06	0.000988492	0.00177474
'pre'	-9.72	0.00208413	0.00478938	0.00384093	0.00376853	0.000317541	0.000369383	0.000167755	2.23538e-07	0.000346981	1.26521e-06	0.000152105	0.0102823	0.00607452	8.34721e-06	0.00100252	0.00177475
'pre'	-9.708	0.00208431	0.00478939	0.00384094	0.00376923	0.00032015	0.000374893	0.000170514	2.2969e-07	0.000347301	1.296e-06	0.000152283	0.0102823	0.00607454	8.54188e-06	0.00101674	0.00177476
'pre'	-9.696	0.00208449	0.0047894	0.00384095	0.00376994	0.000322804	0.000380478	0.000173314	2.3601e-07	0.000347628	1.32751e-06	0.000152465	0.0102824	0.00607456	8.74086e-06	0.00103114	0.00177477
'pre'	-9.684	0.00208468	0.00478942	0.00384095	0.00377066	0.000325503	0.000386141	0.000176158	2.42501e-07	0.000347961	1.35975e-06	0.000152651	0.0102824	0.00607458	8.94426e-06	0.00104573	0.00177478
'pre'	-9.672	0.00208487	0.00478943	0.00384096	0.0037714	0.000328248	0.000391882	0.000179045	2.49168e-07	0.000348301	1.39275e-06	0.000152841	0.0102824	0.0060746	9.15216e-06	0.0010605	0.00177479
'pre'	-9.66	0.00208506	0.00478945	0.00384097	0.00377215	0.000331039	0.000397702	0.000181976	2.56017e-07	0.000348647	1.42652e-06	0.000153035	0.0102824	0.00607462	9.36466e-06	0.00107547	0.0017748
'pre'	-9.648	0.00208526	0.00478946	0.00384098	0.00377292	0.000333878	0.000403602	0.000184952	2.6305e-07	0.000349001	1.46107e-06	0.000153234	0.0102824	0.00607464	9.58185e-06	0.00109063	0.00177481
'pre'	-9.636	0.00208547	0.00478948	0.00384099	0.0037737	0.000336766	0.000409584	0.000187974	2.70274e-07	0.000349361	1.49643e-06	0.000153436	0.0102824	0.00607466	9.80384e-06	0.00110599	0.00177482
'pre'	-9.624	0.00208567	0.00478949	0.003841	0.0037745	0.000339702	0.000415647	0.000191042	2.77693e-07	0.000349729	1.5326e-06	0.000153643	0.0102824	0.00607469	1.00307e-05	0.00112154	0.00177484
'pre'	-9.612	0.00208588	0.00478951	0.00384101	0.00377531	0.000342689	0.000421794	0.000194156	2.85313e-07	0.000350104	1.56962e-06	0.000153854	0.0102825	0.00607471	1.02626e-05	0.0011373	0.00177485
'pre'	-9.6	0.0020861	0.00478953	0.00384102	0.00377614	0.000345726	0.000428025	0.000197318	2.93137e-07	0.000350486	1.6075e-06	0.000154069	0.0102825	0.00607474	1.04996e-05	0.00115326	0.00177486
'pre'	-9.588	0.00208632	0.00478954	0.00384104	0.00377699	0.000348814	0.000434341	0.000200528	3.01173e-07	0.000350876	1.64625e-06	0.000154289	0.0102825	0.00607476	1.07417e-05	0.00116942	0.00177487
'pre'	-9.576	0.00208655	0.00478956	0.00384105	0.00377785	0.000351954	0.000440744	0.000203787	3.09425e-07	0.000351274	1.6859e-06	0.000154514	0.0102825	0.00607479	1.09892e-05	0.00118579	0.00177488
'pre'	-9.564	0.00208678	0.00478958	0.00384106	0.00377873	0.000355147	0.000447233	0.000207095	3.17898e-07	0.000351679	1.72647e-06	0.000154744	0.0102825	0.00607481	1.12421e-05	0.00120237	0.0017749
'pre'	-9.552	0.00208702	0.0047896	0.00384107	0.00377962	0.000358394	0.000453812	0.000210453	3.26599e-07	0.000352093	1.76797e-06	0.000154978	0.0102825	0.00607484	1.15006e-05	0.00121916	0.00177491
'pre'	-9.54	0.00208726	0.00478962	0.00384108	0.00378054	0.000361696	0.00046048	0.000213862	3.35533e-07	0.000352514	1.81043e-06	0.000155217	0.0102826	0.00607487	1.17647e-05	0.00123616	0.00177492
'pre'	-9.528	0.0020875	0.00478964	0.0038411	0.00378147	0.000365053	0.000467239	0.000217322	3.44707e-07	0.000352944	1.85387e-06	0.000155461	0.0102826	0.0060749	1.20345e-05	0.00125338	0.00177494
'pre'	-9.516	0.00208776	0.00478966	0.00384111	0.00378242	0.000368466	0.000474089	0.000220835	3.54126e-07	0.000353383	1.8983e-06	0.000155711	0.0102826	0.00607492	1.23103e-05	0.00127082	0.00177495
'pre'	-9.504	0.00208801	0.00478968	0.00384112	0.00378339	0.000371937	0.000481032	0.000224401	3.63797e-07	0.00035383	1.94376e-06	0.000155965	0.0102826	0.00607495	1.2592e-05	0.00128849	0.00177497
'pre'	-9.492	0.00208828	0.00478971	0.00384114	0.00378438	0.000375466	0.00048807	0.00022802	3.73726e-07	0.000354285	1.99026e-06	0.000156225	0.0102826	0.00607499	1.28799e-05	0.00130637	0.00177498
'pre'	-9.48	0.00208855	0.00478973	0.00384115	0.00378538	0.000379053	0.000495203	0.000231694	3.83919e-07	0.00035475	2.03783e-06	0.000156491	0.0102827	0.00607502	1.3174e-05	0.00132449	0.001775
'pre'	-9.468	0.00208882	0.00478975	0.00384117	0.00378641	0.000382701	0.000502432	0.000235423	3.94385e-07	0.000355224	2.08649e-06	0.000156762	0.0102827	0.00607505	1.34745e-05	0.00134283	0.00177501
'pre'	-9.456	0.0020891	0.00478978	0.00384118	0.00378746	0.000386409	0.000509759	0.000239208	4.05129e-07	0.000355707	2.13627e-06	0.000157038	0.0102827	0.00607508	1.37815e-05	0.00136141	0.00177503
'pre'	-9.444	0.00208939	0.0047898	0.0038412	0.00378852	0.000390179	0.000517184	0.000243049	4.16158e-07	0.000356199	2.18718e-06	0.00015732	0.0102827	0.00607512	1.40951e-05	0.00138022	0.00177505
'pre'	-9.432	0.00208968	0.00478983	0.00384121	0.00378961	0.000394011	0.00052471	0.000246948	4.27481e-07	0.000356701	2.23925e-06	0.000157609	0.0102827	0.00607515	1.44156e-05	0.00139926	0.00177506
'pre'	-9.42	0.00208998	0.00478986	0.00384123	0.00379072	0.000397908	0.000532336	0.000250905	4.39104e-07	0.000357213	2.29251e-06	0.000157903	0.0102828	0.00607519	1.47429e-05	0.00141855	0.00177508
'pre'	-9.408	0.00209028	0.00478989	0.00384125	0.00379185	0.000401868	0.000540066	0.000254922	4.51034e-07	0.000357735	2.34699e-06	0.000158203	0.0102828	0.00607522	1.50773e-05	0.00143808	0.0017751
'pre'	-9.396	0.00209059	0.00478991	0.00384126	0.003793	0.000405895	0.000547898	0.000258998	4.63281e-07	0.000358266	2.4027e-06	0.000158509	0.0102828	0.00607526	1.54189e-05	0.00145785	0.00177512
'pre'	-9.384	0.00209091	0.00478994	0.00384128	0.00379418	0.000409988	0.000555836	0.000263135	4.75851e-07	0.000358809	2.45968e-06	0.000158822	0.0102828	0.0060753	1.57679e-05	0.00147787	0.00177514
'pre'	-9.372	0.00209124	0.00478997	0.0038413	0.00379537	0.000414148	0.00056388	0.000267333	4.88753e-07	0.000359361	2.51796e-06	0.000159142	0.0102829	0.00607534	1.61243e-05	0.00149814	0.00177515
'pre'	-9.36	0.00209157	0.00479001	0.00384132	0.00379659	0.000418377	0.000572032	0.000271594	5.01996e-07	0.000359925	2.57756e-06	0.000159467	0.0102829	0.00607538	1.64884e-05	0.00151867	0.00177517
'pre'	-9.348	0.00209191	0.00479004	0.00384134	0.00379784	0.000422676	0.000580292	0.000275918	5.15588e-07	0.000360499	2.63851e-06	0.0001598	0.0102829	0.00607542	1.68603e-05	0.00153945	0.00177519
'pre'	-9.336	0.00209225	0.00479007	0.00384136	0.00379911	0.000427045	0.000588662	0.000280305	5.29537e-07	0.000361084	2.70084e-06	0.00016014	0.010283	0.00607547	1.72402e-05	0.00156049	0.00177521
'pre'	-9.324	0.00209261	0.00479011	0.00384138	0.0038004	0.000431486	0.000597144	0.000284758	5.43853e-07	0.000361681	2.76458e-06	0.000160486	0.010283	0.00607551	1.76281e-05	0.0015818	0.00177524
'pre'	-9.312	0.00209297	0.00479014	0.0038414	0.00380171	0.000436	0.000605739	0.000289277	5.58545e-07	0.000362289	2.82975e-06	0.00016084	0.010283	0.00607556	1.80244e-05	0.00160336	0.00177526
'pre'	-9.3	0.00209334	0.00479018	0.00384142	0.00380305	0.000440587	0.000614448	0.000293862	5.73623e-07	0.000362909	2.8964e-06	0.0001612	0.0102831	0.0060756	1.84291e-05	0.0016252	0.00177528
'pre'	-9.288	0.00209371	0.00479022	0.00384145	0.00380442	0.00044525	0.000623272	0.000298515	5.89096e-07	0.00036354	2.96456e-06	0.000161569	0.0102831	0.00607565	1.88424e-05	0.0016473	0.0017753
'pre'	-9.276	0.0020941	0.00479026	0.00384147	0.00380581	0.000449989	0.000632213	0.000303237	6.04974e-07	0.000364184	3.03424e-06	0.000161944	0.0102831	0.0060757	1.92645e-05	0.00166968	0.00177532
'pre'	-9.264	0.00209449	0.0047903	0.00384149	0.00380723	0.000454805	0.000641273	0.000308028	6.21267e-07	0.00036484	3.1055e-06	0.000162328	0.0102832	0.00607575	1.96956e-05	0.00169234	0.00177535
'pre'	-9.252	0.00209489	0.00479034	0.00384152	0.00380868	0.0004597	0.000650452	0.000312889	6.37985e-07	0.000365509	3.17835e-06	0.000162719	0.0102832	0.0060758	2.01358e-05	0.00171527	0.00177537
'pre'	-9.24	0.0020953	0.00479038	0.00384154	0.00381015	0.000464674	0.000659752	0.000317821	6.5514e-07	0.000366191	3.25284e-06	0.000163118	0.0102832	0.00607585	2.05854e-05	0.00173849	0.0017754
'pre'	-9.228	0.00209572	0.00479043	0.00384157	0.00381166	0.000469729	0.000669175	0.000322826	6.72742e-07	0.000366885	3.329e-06	0.000163526	0.0102833	0.00607591	2.10444e-05	0.001762	0.00177542
'pre'	-9.216	0.00209614	0.00479047	0.00384159	0.00381319	0.000474865	0.000678722	0.000327904	6.90802e-07	0.000367593	3.40687e-06	0.000163941	0.0102833	0.00607596	2.15132e-05	0.00178579	0.00177545
'pre'	-9.204	0.00209658	0.00479052	0.00384162	0.00381475	0.000480086	0.000688395	0.000333056	7.09332e-07	0.000368314	3.48647e-06	0.000164365	0.0102833	0.00607602	2.19919e-05	0.00180987	0.00177548
'pre'	-9.192	0.00209702	0.00479057	0.00384165	0.00381633	0.00048539	0.000698194	0.000338284	7.28343e-07	0.000369049	3.56786e-06	0.000164798	0.0102834	0.00607608	2.24806e-05	0.00183425	0.0017755
'pre'	-9.18	0.00209748	0.00479062	0.00384168	0.00381795	0.00049078	0.000708122	0.000343587	7.47848e-07	0.000369798	3.65106e-06	0.00016524	0.0102834	0.00607614	2.29796e-05	0.00185893	0.00177553
'pre'	-9.168	0.00209794	0.00479067	0.00384171	0.0038196	0.000496257	0.00071818	0.000348968	7.67857e-07	0.000370561	3.73612e-06	0.00016569	0.0102835	0.0060762	2.34892e-05	0.00188391	0.00177556
'pre'	-9.156	0.00209841	0.00479072	0.00384174	0.00382128	0.000501822	0.00072837	0.000354427	7.88385e-07	0.000371339	3.82307e-06	0.00016615	0.0102835	0.00607626	2.40094e-05	0.00190919	0.00177559
'pre'	-9.144	0.00209889	0.00479077	0.00384177	0.00382299	0.000507477	0.000738692	0.000359965	8.09444e-07	0.000372131	3.91195e-06	0.000166619	0.0102836	0.00607633	2.45405e-05	0.00193478	0.00177562
'pre'	-9.132	0.00209939	0.00479083	0.0038418	0.00382474	0.000513223	0.000749149	0.000365584	8.31047e-07	0.000372938	4.00281e-06	0.000167097	0.0102836	0.00607639	2.50828e-05	0.00196069	0.00177565
'pre'	-9.12	0.00209989	0.00479089	0.00384183	0.00382652	0.000519061	0.000759743	0.000371284	8.53207e-07	0.000373761	4.09569e-06	0.000167585	0.0102837	0.00607646	2.56364e-05	0.0019869	0.00177568
'pre'	-9.108	0.0021004	0.00479095	0.00384187	0.00382833	0.000524992	0.000770474	0.000377066	8.75938e-07	0.000374599	4.19063e-06	0.000168083	0.0102837	0.00607653	2.62016e-05	0.00201344	0.00177571
'pre'	-9.096	0.00210093	0.00479101	0.0038419	0.00383017	0.000531018	0.000781345	0.000382932	8.99254e-07	0.000375453	4.28767e-06	0.00016859	0.0102838	0.0060766	2.67786e-05	0.0020403	0.00177574
'pre'	-9.084	0.00210146	0.00479107	0.00384194	0.00383205	0.00053714	0.000792357	0.000388883	9.2317e-07	0.000376323	4.38685e-06	0.000169108	0.0102838	0.00607668	2.73675e-05	0.00206748	0.00177578
'pre'	-9.072	0.00210201	0.00479114	0.00384197	0.00383396	0.00054336	0.000803511	0.000394919	9.477e-07	0.000377209	4.48823e-06	0.000169637	0.0102839	0.00607675	2.79688e-05	0.00209499	0.00177581
'pre'	-9.06	0.00210257	0.0047912	0.00384201	0.00383591	0.000549679	0.00081481	0.000401042	9.7286e-07	0.000378112	4.59184e-06	0.000170176	0.0102839	0.00607683	2.85826e-05	0.00212283	0.00177585
'pre'	-9.048	0.00210313	0.00479127	0.00384205	0.00383789	0.000556099	0.000826255	0.000407253	9.98664e-07	0.000379032	4.69774e-06	0.000170726	0.010284	0.00607691	2.92091e-05	0.00215101	0.00177588
'pre'	-9.036	0.00210371	0.00479134	0.00384209	0.00383992	0.000562621	0.000837848	0.000413554	1.02513e-06	0.000379969	4.80597e-06	0.000171286	0.010284	0.00607699	2.98485e-05	0.00217952	0.00177592
'pre'	-9.024	0.00210431	0.00479141	0.00384213	0.00384198	0.000569246	0.00084959	0.000419944	1.05227e-06	0.000380924	4.91659e-06	0.000171858	0.0102841	0.00607707	3.05013e-05	0.00220838	0.00177596
'pre'	-9.012	0.00210491	0.00479149	0.00384217	0.00384407	0.000575975	0.000861483	0.000426427	1.0801e-06	0.000381896	5.02963e-06	0.000172442	0.0102842	0.00607716	3.11675e-05	0.00223758	0.001776
'pre'	-9	0.00210553	0.00479157	0.00384221	0.00384621	0.000582812	0.00087353	0.000433001	1.10865e-06	0.000382887	5.14515e-06	0.000173037	0.0102842	0.00607724	3.18475e-05	0.00226713	0.00177604
'pre'	-8.988	0.00210616	0.00479165	0.00384226	0.00384839	0.000589756	0.000885731	0.00043967	1.13792e-06	0.000383896	5.26321e-06	0.000173643	0.0102843	0.00607733	3.25415e-05	0.00229704	0.00177608
'pre'	-8.976	0.0021068	0.00479173	0.0038423	0.0038506	0.00059681	0.000898088	0.000446434	1.16794e-06	0.000384924	5.38385e-06	0.000174262	0.0102844	0.00607742	3.32498e-05	0.0023273	0.00177612
'pre'	-8.964	0.00210745	0.00479181	0.00384235	0.00385286	0.000603975	0.000910604	0.000453294	1.19872e-06	0.000385971	5.50713e-06	0.000174893	0.0102844	0.00607752	3.39727e-05	0.00235793	0.00177616
'pre'	-8.952	0.00210812	0.0047919	0.00384239	0.00385516	0.000611252	0.00092328	0.000460252	1.23028e-06	0.000387037	5.6331e-06	0.000175537	0.0102845	0.00607761	3.47104e-05	0.00238891	0.0017762
'pre'	-8.94	0.00210881	0.00479199	0.00384244	0.0038575	0.000618644	0.000936118	0.000467308	1.26264e-06	0.000388123	5.76183e-06	0.000176194	0.0102846	0.00607771	3.54633e-05	0.00242027	0.00177625
'pre'	-8.928	0.0021095	0.00479208	0.00384249	0.00385988	0.000626152	0.000949119	0.000474465	1.29583e-06	0.000389229	5.89336e-06	0.000176863	0.0102846	0.00607781	3.62316e-05	0.002452	0.00177629
'pre'	-8.916	0.00211021	0.00479218	0.00384255	0.00386231	0.000633777	0.000962287	0.000481723	1.32985e-06	0.000390356	6.02775e-06	0.000177545	0.0102847	0.00607792	3.70156e-05	0.0024841	0.00177634
'pre'	-8.904	0.00211094	0.00479227	0.0038426	0.00386478	0.000641522	0.000975621	0.000489084	1.36473e-06	0.000391504	6.16507e-06	0.000178242	0.0102848	0.00607802	3.78157e-05	0.00251658	0.00177639
'pre'	-8.892	0.00211168	0.00479237	0.00384265	0.00386729	0.000649387	0.000989126	0.000496549	1.40049e-06	0.000392672	6.30537e-06	0.000178951	0.0102849	0.00607813	3.86321e-05	0.00254945	0.00177643
'pre'	-8.88	0.00211243	0.00479248	0.00384271	0.00386986	0.000657376	0.0010028	0.000504119	1.43716e-06	0.000393863	6.44871e-06	0.000179675	0.010285	0.00607824	3.94651e-05	0.0025827	0.00177648
'pre'	-8.868	0.0021132	0.00479258	0.00384277	0.00387247	0.000665488	0.00101665	0.000511796	1.47475e-06	0.000395075	6.59517e-06	0.000180413	0.010285	0.00607836	4.03151e-05	0.00261635	0.00177653
'pre'	-8.856	0.00211398	0.00479269	0.00384282	0.00387512	0.000673727	0.00103067	0.000519581	1.51328e-06	0.000396309	6.74479e-06	0.000181165	0.0102851	0.00607848	4.11824e-05	0.00265039	0.00177659
'pre'	-8.844	0.00211479	0.0047928	0.00384288	0.00387783	0.000682094	0.00104488	0.000527476	1.55279e-06	0.000397566	6.89765e-06	0.000181932	0.0102852	0.0060786	4.20673e-05	0.00268483	0.00177664
'pre'	-8.832	0.0021156	0.00479292	0.00384295	0.00388058	0.00069059	0.00105926	0.000535481	1.59328e-06	0.000398847	7.05381e-06	0.000182715	0.0102853	0.00607872	4.29701e-05	0.00271967	0.00177669
'pre'	-8.82	0.00211644	0.00479304	0.00384301	0.00388338	0.000699218	0.00107382	0.000543599	1.63479e-06	0.00040015	7.21334e-06	0.000183512	0.0102854	0.00607884	4.38913e-05	0.00275493	0.00177675
'pre'	-8.808	0.00211729	0.00479316	0.00384307	0.00388624	0.000707979	0.00108856	0.00055183	1.67734e-06	0.000401478	7.37631e-06	0.000184325	0.0102855	0.00607897	4.4831e-05	0.00279059	0.00177681
'pre'	-8.796	0.00211815	0.00479329	0.00384314	0.00388915	0.000716875	0.0011035	0.000560177	1.72096e-06	0.000402829	7.54279e-06	0.000185154	0.0102856	0.00607911	4.57898e-05	0.00282667	0.00177686
'pre'	-8.784	0.00211904	0.00479342	0.00384321	0.0038921	0.000725909	0.00111861	0.00056864	1.76566e-06	0.000404206	7.71284e-06	0.000185999	0.0102857	0.00607924	4.67679e-05	0.00286317	0.00177692
'pre'	-8.772	0.00211994	0.00479355	0.00384328	0.00389512	0.000735082	0.00113392	0.000577221	1.81148e-06	0.000405607	7.88656e-06	0.00018686	0.0102858	0.00607938	4.77657e-05	0.00290009	0.00177698
'pre'	-8.76	0.00212086	0.00479369	0.00384335	0.00389818	0.000744396	0.00114942	0.000585922	1.85845e-06	0.000407034	8.06399e-06	0.000187739	0.0102859	0.00607952	4.87836e-05	0.00293745	0.00177705
'pre'	-8.748	0.0021218	0.00479383	0.00384343	0.0039013	0.000753852	0.00116512	0.000594743	1.90658e-06	0.000408487	8.24523e-06	0.000188634	0.010286	0.00607967	4.98219e-05	0.00297523	0.00177711
'pre'	-8.736	0.00212276	0.00479398	0.0038435	0.00390448	0.000763454	0.001181	0.000603687	1.95591e-06	0.000409966	8.43035e-06	0.000189546	0.0102862	0.00607982	5.08811e-05	0.00301346	0.00177717
'pre'	-8.724	0.00212373	0.00479413	0.00384358	0.00390771	0.000773202	0.00119709	0.000612756	2.00647e-06	0.000411472	8.61943e-06	0.000190477	0.0102863	0.00607997	5.19615e-05	0.00305212	0.00177724
'pre'	-8.712	0.00212473	0.00479428	0.00384366	0.003911	0.0007831	0.00121338	0.00062195	2.05828e-06	0.000413005	8.81254e-06	0.000191425	0.0102864	0.00608013	5.30635e-05	0.00309123	0.00177731
'pre'	-8.7	0.00212575	0.00479444	0.00384374	0.00391436	0.000793148	0.00122987	0.000631271	2.11137e-06	0.000414567	9.00978e-06	0.000192391	0.0102865	0.00608029	5.41875e-05	0.0031308	0.00177738
'pre'	-8.688	0.00212678	0.0047946	0.00384383	0.00391777	0.00080335	0.00124657	0.000640721	2.16578e-06	0.000416156	9.21121e-06	0.000193377	0.0102866	0.00608045	5.5334e-05	0.00317082	0.00177745
'pre'	-8.676	0.00212784	0.00479477	0.00384392	0.00392124	0.000813707	0.00126347	0.000650302	2.22153e-06	0.000417774	9.41694e-06	0.000194381	0.0102868	0.00608062	5.65034e-05	0.00321129	0.00177752
'pre'	-8.664	0.00212891	0.00479494	0.003844	0.00392477	0.000824221	0.00128058	0.000660014	2.27867e-06	0.000419421	9.62703e-06	0.000195404	0.0102869	0.00608079	5.7696e-05	0.00325224	0.0017776
'pre'	-8.652	0.00213001	0.00479512	0.0038441	0.00392836	0.000834894	0.00129791	0.000669861	2.33721e-06	0.000421097	9.84159e-06	0.000196447	0.0102871	0.00608097	5.89123e-05	0.00329365	0.00177767
'pre'	-8.64	0.00213113	0.0047953	0.00384419	0.00393202	0.00084573	0.00131544	0.000679842	2.39719e-06	0.000422804	1.00607e-05	0.00019751	0.0102872	0.00608115	6.01528e-05	0.00333553	0.00177775
'pre'	-8.628	0.00213228	0.00479549	0.00384429	0.00393575	0.000856729	0.0013332	0.000689961	2.45865e-06	0.000424542	1.02844e-05	0.000198594	0.0102873	0.00608133	6.14179e-05	0.00337789	0.00177783
'pre'	-8.616	0.00213344	0.00479568	0.00384438	0.00393954	0.000867894	0.00135117	0.000700219	2.52162e-06	0.00042631	1.05129e-05	0.000199698	0.0102875	0.00608152	6.27081e-05	0.00342074	0.00177791
'pre'	-8.604	0.00213463	0.00479588	0.00384449	0.0039434	0.000879228	0.00136936	0.000710617	2.58614e-06	0.00042811	1.07462e-05	0.000200823	0.0102876	0.00608172	6.40237e-05	0.00346407	0.00177799
'pre'	-8.592	0.00213584	0.00479608	0.00384459	0.00394732	0.000890733	0.00138778	0.000721157	2.65224e-06	0.000429943	1.09845e-05	0.00020197	0.0102878	0.00608192	6.53654e-05	0.0035079	0.00177808
'pre'	-8.58	0.00213707	0.00479629	0.0038447	0.00395131	0.00090241	0.00140642	0.000731841	2.71996e-06	0.000431808	1.12277e-05	0.000203139	0.010288	0.00608212	6.67335e-05	0.00355222	0.00177816
'pre'	-8.568	0.00213833	0.0047965	0.0038448	0.00395538	0.000914263	0.0014253	0.00074267	2.78933e-06	0.000433706	1.14761e-05	0.000204329	0.0102881	0.00608233	6.81285e-05	0.00359705	0.00177825
'pre'	-8.556	0.00213962	0.00479673	0.00384492	0.00395951	0.000926293	0.0014444	0.000753648	2.8604e-06	0.000435639	1.17297e-05	0.000205543	0.0102883	0.00608254	6.9551e-05	0.00364238	0.00177834
'pre'	-8.544	0.00214092	0.00479695	0.00384503	0.00396372	0.000938504	0.00146374	0.000764774	2.93321e-06	0.000437605	1.19887e-05	0.000206779	0.0102885	0.00608276	7.10015e-05	0.00368822	0.00177844
'pre'	-8.532	0.00214226	0.00479719	0.00384515	0.00396801	0.000950897	0.00148331	0.000776052	3.00779e-06	0.000439607	1.2253e-05	0.000208039	0.0102886	0.00608298	7.24804e-05	0.00373458	0.00177853
'pre'	-8.52	0.00214362	0.00479743	0.00384527	0.00397236	0.000963475	0.00150312	0.000787482	3.08419e-06	0.000441644	1.25229e-05	0.000209323	0.0102888	0.00608321	7.39882e-05	0.00378147	0.00177863
'pre'	-8.508	0.002145	0.00479767	0.00384539	0.00397679	0.00097624	0.00152317	0.000799068	3.16244e-06	0.000443717	1.27985e-05	0.000210631	0.010289	0.00608345	7.55256e-05	0.00382888	0.00177873
'pre'	-8.496	0.00214642	0.00479793	0.00384552	0.00398131	0.000989196	0.00154347	0.00081081	3.2426e-06	0.000445826	1.30798e-05	0.000211964	0.0102892	0.00608369	7.7093e-05	0.00387682	0.00177883
'pre'	-8.484	0.00214786	0.00479819	0.00384565	0.00398589	0.00100234	0.00156401	0.000822711	3.3247e-06	0.000447973	1.3367e-05	0.000213322	0.0102894	0.00608393	7.8691e-05	0.0039253	0.00177893
'pre'	-8.472	0.00214932	0.00479846	0.00384579	0.00399056	0.00101569	0.0015848	0.000834772	3.4088e-06	0.000450158	1.36602e-05	0.000214706	0.0102896	0.00608418	8.03201e-05	0.00397432	0.00177904
'pre'	-8.46	0.00215082	0.00479873	0.00384592	0.00399531	0.00102923	0.00160584	0.000846996	3.49492e-06	0.000452382	1.39595e-05	0.000216115	0.0102898	0.00608444	8.19809e-05	0.00402389	0.00177914
'pre'	-8.448	0.00215235	0.00479902	0.00384606	0.00400014	0.00104297	0.00162714	0.000859384	3.58313e-06	0.000454644	1.42651e-05	0.000217551	0.01029	0.00608471	8.3674e-05	0.00407401	0.00177926
'pre'	-8.436	0.0021539	0.00479931	0.00384621	0.00400506	0.00105691	0.00164869	0.000871939	3.67347e-06	0.000456947	1.45769e-05	0.000219014	0.0102903	0.00608498	8.53999e-05	0.00412469	0.00177937
'pre'	-8.424	0.00215549	0.00479961	0.00384635	0.00401006	0.00107106	0.00167051	0.000884662	3.76599e-06	0.000459289	1.48953e-05	0.000220505	0.0102905	0.00608525	8.71593e-05	0.00417594	0.00177948
'pre'	-8.412	0.0021571	0.00479991	0.00384651	0.00401515	0.00108542	0.00169258	0.000897556	3.86074e-06	0.000461673	1.52202e-05	0.000222023	0.0102907	0.00608553	8.89527e-05	0.00422775	0.0017796
'pre'	-8.4	0.00215875	0.00480023	0.00384666	0.00402032	0.00109999	0.00171492	0.000910622	3.95777e-06	0.000464099	1.55519e-05	0.00022357	0.010291	0.00608582	9.07808e-05	0.00428014	0.00177972
'pre'	-8.388	0.00216043	0.00480055	0.00384682	0.00402559	0.00111477	0.00173753	0.000923863	4.05713e-06	0.000466567	1.58905e-05	0.000225145	0.0102912	0.00608612	9.26442e-05	0.0043331	0.00177985
'pre'	-8.376	0.00216214	0.00480089	0.00384698	0.00403094	0.00112977	0.00176041	0.00093728	4.15888e-06	0.000469078	1.6236e-05	0.00022675	0.0102914	0.00608642	9.45434e-05	0.00438665	0.00177997
'pre'	-8.364	0.00216388	0.00480123	0.00384715	0.00403639	0.00114499	0.00178357	0.000950876	4.26306e-06	0.000471633	1.65887e-05	0.000228385	0.0102917	0.00608673	9.64793e-05	0.0044408	0.0017801
'pre'	-8.352	0.00216566	0.00480158	0.00384732	0.00404193	0.00116043	0.001807	0.000964653	4.36974e-06	0.000474232	1.69487e-05	0.000230051	0.010292	0.00608705	9.84523e-05	0.00449553	0.00178023
'pre'	-8.34	0.00216747	0.00480194	0.0038475	0.00404756	0.0011761	0.00183071	0.000978614	4.47898e-06	0.000476876	1.7316e-05	0.000231747	0.0102922	0.00608738	0.000100463	0.00455087	0.00178037
'pre'	-8.328	0.00216931	0.00480231	0.00384768	0.00405329	0.00119199	0.0018547	0.000992759	4.59082e-06	0.000479567	1.7691e-05	0.000233474	0.0102925	0.00608771	0.000102513	0.00460682	0.0017805
'pre'	-8.316	0.00217119	0.00480269	0.00384786	0.00405912	0.00120812	0.00187898	0.00100709	4.70533e-06	0.000482304	1.80736e-05	0.000235234	0.0102928	0.00608805	0.000104601	0.00466338	0.00178064
'pre'	-8.304	0.00217311	0.00480309	0.00384805	0.00406505	0.00122448	0.00190355	0.00102161	4.82257e-06	0.000485089	1.8464e-05	0.000237026	0.0102931	0.0060884	0.00010673	0.00472056	0.00178079
'pre'	-8.292	0.00217506	0.00480349	0.00384825	0.00407108	0.00124108	0.00192841	0.00103633	4.9426e-06	0.000487921	1.88625e-05	0.000238851	0.0102934	0.00608875	0.000108899	0.00477836	0.00178093
'pre'	-8.28	0.00217705	0.0048039	0.00384845	0.00407721	0.00125792	0.00195356	0.00105124	5.06548e-06	0.000490803	1.92691e-05	0.00024071	0.0102937	0.00608912	0.00011111	0.0048368	0.00178108
'pre'	-8.268	0.00217907	0.00480433	0.00384865	0.00408344	0.001275	0.00197901	0.00106634	5.19128e-06	0.000493734	1.96841e-05	0.000242603	0.010294	0.00608949	0.000113362	0.00489587	0.00178124
'pre'	-8.256	0.00218114	0.00480476	0.00384886	0.00408978	0.00129233	0.00200476	0.00108165	5.32007e-06	0.000496716	2.01075e-05	0.000244532	0.0102943	0.00608987	0.000115658	0.00495558	0.00178139
'pre'	-8.244	0.00218324	0.00480521	0.00384908	0.00409623	0.00130991	0.00203082	0.00109715	5.4519e-06	0.00049975	2.05395e-05	0.000246495	0.0102947	0.00609026	0.000117997	0.00501594	0.00178155
'pre'	-8.232	0.00218538	0.00480567	0.0038493	0.00410279	0.00132774	0.00205718	0.00111286	5.58686e-06	0.000502835	2.09804e-05	0.000248494	0.010295	0.00609066	0.00012038	0.00507695	0.00178171
'pre'	-8.22	0.00218757	0.00480614	0.00384952	0.00410946	0.00134582	0.00208386	0.00112877	5.725e-06	0.000505973	2.14302e-05	0.000250531	0.0102953	0.00609107	0.000122808	0.00513863	0.00178188
'pre'	-8.208	0.00218979	0.00480663	0.00384975	0.00411624	0.00136417	0.00211084	0.0011449	5.8664e-06	0.000509166	2.18892e-05	0.000252604	0.0102957	0.00609149	0.000125283	0.00520097	0.00178205
'pre'	-8.196	0.00219206	0.00480712	0.00384999	0.00412313	0.00138278	0.00213814	0.00116123	6.01114e-06	0.000512412	2.23574e-05	0.000254715	0.0102961	0.00609192	0.000127804	0.00526398	0.00178222
'pre'	-8.184	0.00219436	0.00480764	0.00385023	0.00413014	0.00140166	0.00216577	0.00117778	6.15928e-06	0.000515715	2.28352e-05	0.000256865	0.0102964	0.00609236	0.000130372	0.00532767	0.0017824
'pre'	-8.172	0.00219672	0.00480816	0.00385048	0.00413727	0.0014208	0.00219371	0.00119454	6.31091e-06	0.000519073	2.33226e-05	0.000259054	0.0102968	0.0060928	0.000132989	0.00539204	0.00178258
'pre'	-8.16	0.00219911	0.0048087	0.00385073	0.00414451	0.00144022	0.00222199	0.00121152	6.4661e-06	0.000522489	2.38199e-05	0.000261283	0.0102972	0.00609326	0.000135655	0.00545711	0.00178277
'pre'	-8.148	0.00220155	0.00480925	0.00385099	0.00415188	0.00145991	0.00225059	0.00122872	6.62493e-06	0.000525963	2.43273e-05	0.000263552	0.0102976	0.00609373	0.000138371	0.00552287	0.00178296
'pre'	-8.136	0.00220404	0.00480982	0.00385126	0.00415937	0.00147989	0.00227952	0.00124614	6.78748e-06	0.000529496	2.48448e-05	0.000265863	0.010298	0.00609421	0.000141138	0.00558933	0.00178315
'pre'	-8.124	0.00220657	0.0048104	0.00385154	0.00416699	0.00150015	0.00230879	0.00126379	6.95383e-06	0.000533089	2.53728e-05	0.000268215	0.0102984	0.0060947	0.000143957	0.00565651	0.00178335
'pre'	-8.112	0.00220915	0.004811	0.00385182	0.00417473	0.00152069	0.00233841	0.00128167	7.12407e-06	0.000536743	2.59114e-05	0.00027061	0.0102989	0.0060952	0.000146828	0.0057244	0.00178355
'pre'	-8.1	0.00221177	0.00481161	0.0038521	0.0041826	0.00154153	0.00236836	0.00129978	7.29828e-06	0.000540459	2.64609e-05	0.000273049	0.0102993	0.00609571	0.000149753	0.00579301	0.00178376
'pre'	-8.088	0.00221445	0.00481225	0.0038524	0.0041906	0.00156266	0.00239866	0.00131813	7.47656e-06	0.000544238	2.70213e-05	0.000275531	0.0102998	0.00609624	0.000152733	0.00586235	0.00178397
'pre'	-8.076	0.00221718	0.00481289	0.0038527	0.00419874	0.00158409	0.00242932	0.0013367	7.65898e-06	0.000548081	2.75931e-05	0.000278058	0.0103002	0.00609677	0.000155768	0.00593243	0.00178418
'pre'	-8.064	0.00221995	0.00481356	0.00385301	0.004207	0.00160582	0.00246032	0.00135552	7.84565e-06	0.000551988	2.81762e-05	0.000280631	0.0103007	0.00609732	0.000158859	0.00600324	0.0017844
'pre'	-8.052	0.00222278	0.00481424	0.00385332	0.00421541	0.00162785	0.00249169	0.00137458	8.03665e-06	0.000555961	2.8771e-05	0.00028325	0.0103012	0.00609788	0.000162008	0.00607481	0.00178463
'pre'	-8.04	0.00222566	0.00481494	0.00385365	0.00422395	0.0016502	0.00252341	0.00139389	8.23208e-06	0.000560001	2.93777e-05	0.000285916	0.0103017	0.00609846	0.000165215	0.00614713	0.00178485
'pre'	-8.028	0.00222859	0.00481566	0.00385398	0.00423264	0.00167285	0.0025555	0.00141344	8.43204e-06	0.000564109	2.99965e-05	0.00028863	0.0103022	0.00609904	0.000168481	0.00622021	0.00178509
'pre'	-8.016	0.00223157	0.00481639	0.00385432	0.00424146	0.00169583	0.00258796	0.00143324	8.63663e-06	0.000568286	3.06277e-05	0.000291392	0.0103027	0.00609964	0.000171808	0.00629407	0.00178533
'pre'	-8.004	0.00223461	0.00481715	0.00385467	0.00425043	0.00171913	0.00262079	0.0014533	8.84594e-06	0.000572533	3.12714e-05	0.000294204	0.0103033	0.00610025	0.000175196	0.00636869	0.00178557
'pre'	-7.992	0.00223771	0.00481792	0.00385502	0.00425955	0.00174275	0.002654	0.00147361	9.06009e-06	0.000576851	3.19278e-05	0.000297066	0.0103038	0.00610088	0.000178647	0.0064441	0.00178582
'pre'	-7.98	0.00224086	0.00481872	0.00385539	0.00426882	0.0017667	0.00268758	0.00149418	9.27917e-06	0.000581241	3.25974e-05	0.000299979	0.0103044	0.00610152	0.000182161	0.0065203	0.00178607
'pre'	-7.968	0.00224407	0.00481954	0.00385576	0.00427824	0.00179098	0.00272155	0.00151501	9.5033e-06	0.000585704	3.32802e-05	0.000302944	0.010305	0.00610218	0.000185739	0.00659729	0.00178633
'pre'	-7.956	0.00224734	0.00482037	0.00385615	0.00428781	0.0018156	0.00275591	0.0015361	9.73257e-06	0.000590241	3.39765e-05	0.000305962	0.0103056	0.00610285	0.000189384	0.00667509	0.0017866
'pre'	-7.944	0.00225067	0.00482123	0.00385654	0.00429754	0.00184056	0.00279065	0.00155747	9.96712e-06	0.000594854	3.46866e-05	0.000309033	0.0103062	0.00610353	0.000193094	0.0067537	0.00178687
'pre'	-7.932	0.00225406	0.00482211	0.00385694	0.00430743	0.00186586	0.0028258	0.0015791	1.0207e-05	0.000599544	3.54107e-05	0.000312159	0.0103068	0.00610423	0.000196873	0.00683312	0.00178715
'pre'	-7.92	0.00225751	0.00482302	0.00385735	0.00431748	0.00189152	0.00286134	0.00160101	1.04525e-05	0.000604311	3.61491e-05	0.00031534	0.0103075	0.00610495	0.000200721	0.00691337	0.00178743
'pre'	-7.908	0.00226102	0.00482395	0.00385777	0.00432769	0.00191753	0.00289728	0.00162319	1.07035e-05	0.000609157	3.6902e-05	0.000318578	0.0103081	0.00610568	0.000204639	0.00699444	0.00178772
'pre'	-7.896	0.0022646	0.0048249	0.00385821	0.00433807	0.0019439	0.00293363	0.00164566	1.09603e-05	0.000614084	3.76698e-05	0.000321872	0.0103088	0.00610643	0.000208628	0.00707636	0.00178801
'pre'	-7.884	0.00226824	0.00482587	0.00385865	0.00434861	0.00197063	0.00297039	0.0016684	1.12229e-05	0.000619092	3.84526e-05	0.000325225	0.0103095	0.00610719	0.00021269	0.00715912	0.00178831
'pre'	-7.872	0.00227194	0.00482687	0.0038591	0.00435932	0.00199772	0.00300756	0.00169144	1.14915e-05	0.000624183	3.92508e-05	0.000328637	0.0103102	0.00610798	0.000216826	0.00724273	0.00178862
'pre'	-7.86	0.00227572	0.0048279	0.00385956	0.00437021	0.00202519	0.00304516	0.00171476	1.17662e-05	0.000629357	4.00647e-05	0.000332109	0.0103109	0.00610877	0.000221036	0.00732721	0.00178893
'pre'	-7.848	0.00227956	0.00482895	0.00386004	0.00438127	0.00205304	0.00308317	0.00173837	1.20472e-05	0.000634616	4.08945e-05	0.000335642	0.0103116	0.00610959	0.000225323	0.00741255	0.00178925
'pre'	-7.836	0.00228347	0.00483003	0.00386052	0.00439251	0.00208126	0.00312162	0.00176228	1.23346e-05	0.000639962	4.17405e-05	0.000339237	0.0103124	0.00611043	0.000229687	0.00749877	0.00178957
'pre'	-7.824	0.00228745	0.00483114	0.00386102	0.00440393	0.00210987	0.00316049	0.00178649	1.26284e-05	0.000645396	4.26031e-05	0.000342894	0.0103132	0.00611128	0.00023413	0.00758586	0.00178991
'pre'	-7.812	0.0022915	0.00483228	0.00386153	0.00441554	0.00213887	0.0031998	0.001811	1.2929e-05	0.000650919	4.34824e-05	0.000346616	0.0103139	0.00611215	0.000238653	0.00767385	0.00179025
'pre'	-7.8	0.00229563	0.00483344	0.00386205	0.00442732	0.00216826	0.00323955	0.00183582	1.32363e-05	0.000656532	4.43789e-05	0.000350403	0.0103148	0.00611304	0.000243258	0.00776274	0.00179059
'pre'	-7.788	0.00229983	0.00483464	0.00386258	0.0044393	0.00219806	0.00327974	0.00186094	1.35505e-05	0.000662237	4.52929e-05	0.000354256	0.0103156	0.00611395	0.000247945	0.00785253	0.00179095
'pre'	-7.776	0.0023041	0.00483586	0.00386312	0.00445147	0.00222825	0.00332038	0.00188638	1.38719e-05	0.000668034	4.62246e-05	0.000358176	0.0103164	0.00611488	0.000252717	0.00794323	0.00179131
'pre'	-7.764	0.00230845	0.00483711	0.00386368	0.00446383	0.00225885	0.00336147	0.00191213	1.42005e-05	0.000673927	4.71744e-05	0.000362164	0.0103173	0.00611583	0.000257573	0.00803485	0.00179168
'pre'	-7.752	0.00231288	0.0048384	0.00386425	0.00447639	0.00228987	0.00340302	0.0019382	1.45365e-05	0.000679915	4.81426e-05	0.000366222	0.0103182	0.0061168	0.000262517	0.0081274	0.00179205
'pre'	-7.74	0.00231738	0.00483972	0.00386484	0.00448914	0.00232131	0.00344503	0.0019646	1.488e-05	0.000686	4.91295e-05	0.00037035	0.0103191	0.0061178	0.000267549	0.00822089	0.00179244
'pre'	-7.728	0.00232197	0.00484107	0.00386544	0.0045021	0.00235317	0.00348751	0.00199132	1.52313e-05	0.000692184	5.01355e-05	0.000374549	0.01032	0.00611881	0.000272671	0.00831531	0.00179283
'pre'	-7.716	0.00232664	0.00484246	0.00386605	0.00451527	0.00238545	0.00353045	0.00201837	1.55904e-05	0.000698468	5.1161e-05	0.000378821	0.010321	0.00611985	0.000277884	0.00841069	0.00179323
'pre'	-7.704	0.00233139	0.00484388	0.00386668	0.00452864	0.00241817	0.00357387	0.00204575	1.59575e-05	0.000704854	5.22062e-05	0.000383167	0.010322	0.00612091	0.00028319	0.00850703	0.00179364
'pre'	-7.692	0.00233622	0.00484534	0.00386732	0.00454222	0.00245133	0.00361777	0.00207347	1.63329e-05	0.000711343	5.32715e-05	0.000387588	0.010323	0.00612199	0.00028859	0.00860434	0.00179406
'pre'	-7.68	0.00234114	0.00484683	0.00386797	0.00455602	0.00248493	0.00366215	0.00210153	1.67167e-05	0.000717937	5.43574e-05	0.000392085	0.010324	0.0061231	0.000294086	0.00870262	0.00179448
'pre'	-7.668	0.00234615	0.00484836	0.00386865	0.00457003	0.00251898	0.00370702	0.00212993	1.7109e-05	0.000724637	5.54641e-05	0.00039666	0.0103251	0.00612423	0.000299679	0.00880188	0.00179492
'pre'	-7.656	0.00235124	0.00484993	0.00386933	0.00458427	0.00255348	0.00375238	0.00215869	1.751e-05	0.000731445	5.6592e-05	0.000401313	0.0103261	0.00612538	0.000305371	0.00890214	0.00179536
'pre'	-7.644	0.00235642	0.00485154	0.00387004	0.00459872	0.00258844	0.00379824	0.00218779	1.792e-05	0.000738362	5.77416e-05	0.000406046	0.0103272	0.00612656	0.000311163	0.00900339	0.00179581
'pre'	-7.632	0.0023617	0.00485319	0.00387076	0.0046134	0.00262387	0.0038446	0.00221725	1.8339e-05	0.00074539	5.89131e-05	0.00041086	0.0103284	0.00612776	0.000317057	0.00910565	0.00179627
'pre'	-7.62	0.00236706	0.00485487	0.00387149	0.00462832	0.00265977	0.00389147	0.00224707	1.87674e-05	0.000752531	6.0107e-05	0.000415756	0.0103295	0.00612899	0.000323056	0.00920893	0.00179674
'pre'	-7.608	0.00237252	0.0048566	0.00387225	0.00464346	0.00269614	0.00393885	0.00227725	1.92053e-05	0.000759785	6.13238e-05	0.000420736	0.0103307	0.00613025	0.000329159	0.00931323	0.00179722
'pre'	-7.596	0.00237808	0.00485838	0.00387302	0.00465884	0.00273299	0.00398674	0.00230779	1.96528e-05	0.000767156	6.25637e-05	0.000425801	0.0103319	0.00613153	0.00033537	0.00941856	0.00179771
'pre'	-7.584	0.00238373	0.00486019	0.0038738	0.00467446	0.00277033	0.00403516	0.00233871	2.01103e-05	0.000774644	6.38272e-05	0.000430952	0.0103331	0.00613284	0.000341689	0.00952493	0.00179821
'pre'	-7.572	0.00238948	0.00486206	0.00387461	0.00469032	0.00280816	0.0040841	0.00237	2.05778e-05	0.000782252	6.51148e-05	0.00043619	0.0103344	0.00613418	0.000348119	0.00963236	0.00179872
'pre'	-7.56	0.00239533	0.00486396	0.00387544	0.00470643	0.00284648	0.00413357	0.00240168	2.10556e-05	0.00078998	6.64267e-05	0.000441518	0.0103357	0.00613555	0.000354662	0.00974083	0.00179924
'pre'	-7.548	0.00240129	0.00486592	0.00387628	0.00472278	0.00288531	0.00418358	0.00243373	2.1544e-05	0.000797831	6.77636e-05	0.000446936	0.010337	0.00613695	0.000361318	0.00985038	0.00179977
'pre'	-7.536	0.00240734	0.00486792	0.00387714	0.00473939	0.00292465	0.00423412	0.00246617	2.20431e-05	0.000805806	6.91258e-05	0.000452446	0.0103384	0.00613837	0.000368091	0.009961	0.00180031
'pre'	-7.524	0.0024135	0.00486997	0.00387803	0.00475626	0.00296451	0.00428522	0.002499	2.25531e-05	0.000813908	7.05138e-05	0.000458049	0.0103397	0.00613983	0.000374981	0.0100727	0.00180087
'pre'	-7.512	0.00241977	0.00487207	0.00387893	0.00477338	0.00300488	0.00433686	0.00253222	2.30743e-05	0.000822138	7.1928e-05	0.000463746	0.0103412	0.00614132	0.00038199	0.0101855	0.00180143
'pre'	-7.5	0.00242615	0.00487422	0.00387985	0.00479077	0.00304578	0.00438906	0.00256585	2.3607e-05	0.000830498	7.33688e-05	0.00046954	0.0103426	0.00614284	0.000389122	0.0102994	0.00180201
'pre'	-7.488	0.00243263	0.00487643	0.0038808	0.00480842	0.00308721	0.00444182	0.00259987	2.41513e-05	0.00083899	7.48368e-05	0.000475431	0.0103441	0.00614439	0.000396376	0.0104144	0.00180259
'pre'	-7.476	0.00243923	0.00487869	0.00388176	0.00482635	0.00312919	0.00449514	0.00263431	2.47074e-05	0.000847615	7.63324e-05	0.000481421	0.0103456	0.00614597	0.000403756	0.0105305	0.00180319
'pre'	-7.464	0.00244594	0.004881	0.00388275	0.00484455	0.0031717	0.00454904	0.00266915	2.52757e-05	0.000856376	7.78562e-05	0.000487512	0.0103472	0.00614759	0.000411264	0.0106478	0.0018038
'pre'	-7.452	0.00245276	0.00488337	0.00388376	0.00486302	0.00321477	0.00460351	0.00270442	2.58564e-05	0.000865274	7.94085e-05	0.000493705	0.0103488	0.00614924	0.0004189	0.0107661	0.00180442
'pre'	-7.44	0.00245971	0.00488579	0.0038848	0.00488178	0.00325839	0.00465857	0.0027401	2.64497e-05	0.000874312	8.09899e-05	0.000500002	0.0103504	0.00615093	0.000426668	0.0108857	0.00180506
'pre'	-7.428	0.00246677	0.00488828	0.00388585	0.00490083	0.00330257	0.00471421	0.0027762	2.70559e-05	0.000883491	8.26009e-05	0.000506403	0.010352	0.00615265	0.00043457	0.0110063	0.00180571
'pre'	-7.416	0.00247395	0.00489082	0.00388694	0.00492016	0.00334733	0.00477044	0.00281274	2.76753e-05	0.000892814	8.42421e-05	0.000512912	0.0103537	0.00615441	0.000442607	0.0111282	0.00180637
'pre'	-7.404	0.00248125	0.00489343	0.00388804	0.00493979	0.00339266	0.00482727	0.00284971	2.8308e-05	0.000902282	8.59138e-05	0.000519529	0.0103555	0.00615621	0.000450781	0.0112512	0.00180704
'pre'	-7.392	0.00248868	0.00489609	0.00388917	0.00495971	0.00343857	0.0048847	0.00288711	2.89545e-05	0.000911897	8.76168e-05	0.000526256	0.0103572	0.00615804	0.000459095	0.0113754	0.00180773
'pre'	-7.38	0.00249623	0.00489883	0.00389033	0.00497993	0.00348507	0.00494274	0.00292496	2.96149e-05	0.000921662	8.93514e-05	0.000533096	0.0103591	0.00615991	0.000467551	0.0115008	0.00180843
'pre'	-7.368	0.00250392	0.00490162	0.00389151	0.00500046	0.00353217	0.0050014	0.00296325	3.02896e-05	0.000931579	9.11183e-05	0.000540048	0.0103609	0.00616182	0.000476152	0.0116274	0.00180914
'pre'	-7.356	0.00251173	0.00490449	0.00389272	0.0050213	0.00357986	0.00506067	0.003002	3.09788e-05	0.00094165	9.2918e-05	0.000547116	0.0103628	0.00616377	0.000484898	0.0117552	0.00180987
'pre'	-7.344	0.00251967	0.00490742	0.00389395	0.00504246	0.00362817	0.00512057	0.0030412	3.16828e-05	0.000951877	9.47511e-05	0.0005543	0.0103648	0.00616576	0.000493794	0.0118842	0.00181062
'pre'	-7.332	0.00252775	0.00491042	0.00389521	0.00506393	0.00367709	0.0051811	0.00308086	3.2402e-05	0.000962261	9.66181e-05	0.000561604	0.0103668	0.0061678	0.00050284	0.0120144	0.00181138
'pre'	-7.32	0.00253597	0.00491349	0.00389651	0.00508572	0.00372663	0.00524226	0.00312099	3.31366e-05	0.000972807	9.85197e-05	0.000569028	0.0103688	0.00616987	0.000512039	0.0121459	0.00181215
'pre'	-7.308	0.00254432	0.00491664	0.00389783	0.00510784	0.0037768	0.00530407	0.00316158	3.38869e-05	0.000983514	0.000100456	0.000576574	0.0103709	0.00617199	0.000521394	0.0122786	0.00181294
'pre'	-7.296	0.00255282	0.00491986	0.00389917	0.00513029	0.0038276	0.00536652	0.00320266	3.46534e-05	0.000994387	0.000102429	0.000584244	0.010373	0.00617415	0.000530906	0.0124125	0.00181374
'pre'	-7.284	0.00256146	0.00492316	0.00390055	0.00515307	0.00387905	0.00542963	0.00324421	3.54362e-05	0.00100543	0.000104438	0.00059204	0.0103752	0.00617635	0.00054058	0.0125478	0.00181456
'pre'	-7.272	0.00257024	0.00492653	0.00390196	0.00517619	0.00393114	0.0054934	0.00328624	3.62357e-05	0.00101664	0.000106483	0.000599964	0.0103774	0.00617861	0.000550415	0.0126843	0.0018154
'pre'	-7.26	0.00257917	0.00492998	0.0039034	0.00519966	0.00398389	0.00555783	0.00332877	3.70522e-05	0.00102802	0.000108567	0.000608018	0.0103797	0.0061809	0.000560417	0.0128221	0.00181625
'pre'	-7.248	0.00258825	0.00493352	0.00390488	0.00522348	0.00403731	0.00562293	0.00337179	3.78861e-05	0.00103957	0.000110688	0.000616203	0.010382	0.00618325	0.000570586	0.0129612	0.00181712
'pre'	-7.236	0.00259747	0.00493714	0.00390638	0.00524765	0.00409139	0.0056887	0.0034153	3.87378e-05	0.0010513	0.000112849	0.000624523	0.0103844	0.00618564	0.000580925	0.0131015	0.001818
'pre'	-7.224	0.00260686	0.00494084	0.00390792	0.00527217	0.00414615	0.00575516	0.00345932	3.96075e-05	0.00106322	0.000115048	0.000632977	0.0103868	0.00618808	0.000591437	0.0132432	0.00181891
'pre'	-7.212	0.0026164	0.00494463	0.00390949	0.00529706	0.0042016	0.00582231	0.00350386	4.04957e-05	0.00107531	0.000117289	0.00064157	0.0103893	0.00619057	0.000602125	0.0133863	0.00181983
'pre'	-7.2	0.0026261	0.0049485	0.0039111	0.00532231	0.00425774	0.00589015	0.0035489	4.14027e-05	0.00108758	0.00011957	0.000650302	0.0103918	0.00619312	0.000612991	0.0135306	0.00182077
'pre'	-7.188	0.00263596	0.00495247	0.00391274	0.00534794	0.00431458	0.00595869	0.00359446	4.23289e-05	0.00110005	0.000121892	0.000659175	0.0103944	0.00619571	0.000624037	0.0136763	0.00182172
'pre'	-7.176	0.00264598	0.00495653	0.00391442	0.00537394	0.00437212	0.00602794	0.00364055	4.32746e-05	0.0011127	0.000124257	0.000668193	0.010397	0.00619836	0.000635268	0.0138233	0.0018227
'pre'	-7.164	0.00265617	0.00496068	0.00391614	0.00540033	0.00443038	0.00609789	0.00368717	4.42403e-05	0.00112554	0.000126665	0.000677356	0.0103997	0.00620106	0.000646684	0.0139717	0.0018237
'pre'	-7.152	0.00266652	0.00496493	0.00391789	0.0054271	0.00448936	0.00616857	0.00373432	4.52263e-05	0.00113858	0.000129116	0.000686667	0.0104025	0.00620382	0.00065829	0.0141215	0.00182471
'pre'	-7.14	0.00267705	0.00496928	0.00391968	0.00545426	0.00454907	0.00623998	0.00378202	4.6233e-05	0.00115181	0.000131612	0.000696129	0.0104053	0.00620663	0.000670088	0.0142727	0.00182574
'pre'	-7.128	0.00268775	0.00497373	0.00392151	0.00548182	0.00460952	0.00631211	0.00383025	4.72609e-05	0.00116525	0.000134154	0.000705743	0.0104082	0.0062095	0.00068208	0.0144252	0.0018268
'pre'	-7.116	0.00269862	0.00497828	0.00392338	0.00550978	0.00467072	0.00638498	0.00387904	4.83103e-05	0.00117888	0.000136741	0.000715511	0.0104112	0.00621243	0.00069427	0.0145792	0.00182787
'pre'	-7.104	0.00270968	0.00498293	0.00392529	0.00553815	0.00473266	0.00645859	0.00392839	4.93818e-05	0.00119272	0.000139374	0.000725437	0.0104142	0.00621541	0.000706661	0.0147345	0.00182897
'pre'	-7.092	0.00272091	0.0049877	0.00392724	0.00556693	0.00479537	0.00653296	0.00397829	5.04756e-05	0.00120677	0.000142056	0.000735521	0.0104173	0.00621846	0.000719255	0.0148913	0.00183008
'pre'	-7.08	0.00273233	0.00499257	0.00392923	0.00559613	0.00485885	0.00660808	0.00402877	5.15922e-05	0.00122103	0.000144785	0.000745767	0.0104204	0.00622157	0.000732056	0.0150496	0.00183122
'pre'	-7.068	0.00274394	0.00499755	0.00393127	0.00562575	0.0049231	0.00668396	0.00407981	5.27322e-05	0.00123551	0.000147564	0.000756177	0.0104237	0.00622474	0.000745067	0.0152092	0.00183238
'pre'	-7.056	0.00275573	0.00500265	0.00393335	0.00565579	0.00498814	0.00676061	0.00413144	5.38959e-05	0.00125019	0.000150393	0.000766753	0.0104269	0.00622797	0.00075829	0.0153703	0.00183356
'pre'	-7.044	0.00276772	0.00500786	0.00393548	0.00568627	0.00505397	0.00683804	0.00418365	5.50838e-05	0.0012651	0.000153272	0.000777497	0.0104303	0.00623127	0.00077173	0.0155329	0.00183477
'pre'	-7.032	0.0027799	0.00501319	0.00393765	0.00571719	0.0051206	0.00691625	0.00423644	5.62964e-05	0.00128023	0.000156203	0.000788413	0.0104337	0.00623464	0.000785388	0.015697	0.00183599
'pre'	-7.02	0.00279228	0.00501864	0.00393987	0.00574855	0.00518804	0.00699525	0.00428984	5.75341e-05	0.00129559	0.000159186	0.000799501	0.0104373	0.00623807	0.000799269	0.0158625	0.00183724
'pre'	-7.008	0.00280486	0.00502421	0.00394213	0.00578037	0.0052563	0.00707505	0.00434383	5.87974e-05	0.00131117	0.000162222	0.000810766	0.0104408	0.00624157	0.000813375	0.0160295	0.00183852
'pre'	-6.996	0.00281764	0.00502992	0.00394445	0.00581263	0.00532539	0.00715564	0.00439843	6.00869e-05	0.00132698	0.000165313	0.000822209	0.0104445	0.00624514	0.00082771	0.0161981	0.00183982
'pre'	-6.984	0.00283063	0.00503575	0.00394681	0.00584536	0.00539531	0.00723705	0.00445364	6.1403e-05	0.00134303	0.000168459	0.000833833	0.0104482	0.00624878	0.000842277	0.0163681	0.00184114
'pre'	-6.972	0.00284383	0.00504171	0.00394922	0.00587856	0.00546607	0.00731927	0.00450947	6.27463e-05	0.00135932	0.00017166	0.000845641	0.0104521	0.00625249	0.000857079	0.0165397	0.00184249
'pre'	-6.96	0.00285724	0.0050478	0.00395169	0.00591223	0.00553768	0.00740231	0.00456593	6.41172e-05	0.00137584	0.000174919	0.000857634	0.010456	0.00625628	0.000872121	0.0167128	0.00184387
'pre'	-6.948	0.00287087	0.00505403	0.00395421	0.00594638	0.00561016	0.00748618	0.00462301	6.55164e-05	0.00139261	0.000178235	0.000869817	0.01046	0.00626014	0.000887405	0.0168875	0.00184527
'pre'	-6.936	0.00288472	0.00506041	0.00395678	0.00598101	0.00568351	0.00757089	0.00468073	6.69442e-05	0.00140962	0.00018161	0.000882191	0.010464	0.00626408	0.000902935	0.0170637	0.0018467
'pre'	-6.924	0.00289878	0.00506692	0.00395941	0.00601614	0.00575773	0.00765644	0.0047391	6.84014e-05	0.00142689	0.000185044	0.000894759	0.0104682	0.0062681	0.000918714	0.0172415	0.00184815
'pre'	-6.912	0.00291307	0.00507358	0.00396209	0.00605176	0.00583284	0.00774285	0.00479811	6.98884e-05	0.00144441	0.00018854	0.000907524	0.0104724	0.00627219	0.000934746	0.0174208	0.00184963
'pre'	-6.9	0.0029276	0.00508039	0.00396483	0.00608788	0.00590885	0.0078301	0.00485777	7.14058e-05	0.00146218	0.000192097	0.000920488	0.0104768	0.00627637	0.000951035	0.0176018	0.00185114
'pre'	-6.888	0.00294235	0.00508734	0.00396762	0.00612451	0.00598576	0.00791823	0.0049181	7.29542e-05	0.00148022	0.000195716	0.000933656	0.0104812	0.00628063	0.000967584	0.0177844	0.00185268
'pre'	-6.876	0.00295733	0.00509446	0.00397048	0.00616166	0.00606358	0.00800722	0.00497909	7.45342e-05	0.00149852	0.000199399	0.000947028	0.0104857	0.00628497	0.000984397	0.0179685	0.00185425
'pre'	-6.864	0.00297256	0.00510173	0.00397339	0.00619933	0.00614233	0.00809709	0.00504075	7.61463e-05	0.00151708	0.000203147	0.000960609	0.0104903	0.00628939	0.00100148	0.0181543	0.00185585
'pre'	-6.852	0.00298802	0.00510916	0.00397637	0.00623753	0.00622201	0.00818785	0.0051031	7.77913e-05	0.00153591	0.000206961	0.000974401	0.0104951	0.00629391	0.00101883	0.0183418	0.00185747
'pre'	-6.84	0.00300374	0.00511676	0.00397941	0.00627627	0.00630263	0.0082795	0.00516613	7.94696e-05	0.00155502	0.000210841	0.000988406	0.0104999	0.00629851	0.00103646	0.0185308	0.00185913
'pre'	-6.828	0.00301969	0.00512452	0.00398251	0.00631554	0.0063842	0.00837205	0.00522985	8.1182e-05	0.00157441	0.000214789	0.00100263	0.0105048	0.0063032	0.00105437	0.0187216	0.00186082
'pre'	-6.816	0.00303591	0.00513245	0.00398568	0.00635536	0.00646674	0.0084655	0.00529427	8.29291e-05	0.00159407	0.000218807	0.00101707	0.0105098	0.00630798	0.00107256	0.018914	0.00186254
'pre'	-6.804	0.00305237	0.00514056	0.00398892	0.00639574	0.00655024	0.00855987	0.00535939	8.47115e-05	0.00161402	0.000222894	0.00103174	0.0105149	0.00631285	0.00109104	0.0191081	0.00186429
'pre'	-6.792	0.0030691	0.00514885	0.00399222	0.00643668	0.00663472	0.00865516	0.00542523	8.65298e-05	0.00163426	0.000227052	0.00104663	0.0105202	0.00631782	0.0011098	0.0193039	0.00186608
'pre'	-6.78	0.00308609	0.00515731	0.00399559	0.00647818	0.00672019	0.00875139	0.00549178	8.83849e-05	0.00165479	0.000231283	0.00106175	0.0105255	0.00632289	0.00112887	0.0195013	0.0018679
'pre'	-6.768	0.00310334	0.00516596	0.00399903	0.00652026	0.00680666	0.00884854	0.00555906	9.02773e-05	0.00167562	0.000235587	0.00107711	0.010531	0.00632805	0.00114823	0.0197005	0.00186975
'pre'	-6.756	0.00312087	0.0051748	0.00400254	0.00656292	0.00689414	0.00894665	0.00562707	9.22077e-05	0.00169674	0.000239966	0.0010927	0.0105365	0.00633331	0.0011679	0.0199014	0.00187163
'pre'	-6.744	0.00313867	0.00518383	0.00400612	0.00660617	0.00698263	0.0090457	0.00569582	9.41769e-05	0.00171817	0.000244421	0.00110853	0.0105422	0.00633868	0.00118788	0.0201041	0.00187356
'pre'	-6.732	0.00315674	0.00519306	0.00400978	0.00665002	0.00707216	0.00914571	0.00576531	9.61856e-05	0.0017399	0.000248952	0.0011246	0.010548	0.00634414	0.00120817	0.0203085	0.00187551
'pre'	-6.72	0.0031751	0.00520249	0.00401352	0.00669447	0.00716272	0.00924669	0.00583555	9.82345e-05	0.00176195	0.000253562	0.00114091	0.010554	0.00634972	0.00122877	0.0205146	0.00187751
'pre'	-6.708	0.00319375	0.00521212	0.00401733	0.00673953	0.00725433	0.00934864	0.00590656	0.000100324	0.00178431	0.000258252	0.00115748	0.01056	0.00635539	0.0012497	0.0207226	0.00187954
'pre'	-6.696	0.00321268	0.00522196	0.00402122	0.0067852	0.007347	0.00945158	0.00597832	0.000102456	0.00180698	0.000263022	0.0011743	0.0105662	0.00636118	0.00127095	0.0209323	0.00188161
'pre'	-6.684	0.00323191	0.00523201	0.00402519	0.0068315	0.00744073	0.0095555	0.00605086	0.00010463	0.00182999	0.000267874	0.00119137	0.0105725	0.00636708	0.00129254	0.0211438	0.00188371
'pre'	-6.672	0.00325143	0.00524227	0.00402924	0.00687844	0.00753555	0.00966043	0.00612418	0.000106847	0.00185331	0.000272809	0.0012087	0.0105789	0.00637309	0.00131445	0.0213571	0.00188586
'pre'	-6.66	0.00327126	0.00525276	0.00403337	0.00692601	0.00763145	0.00976636	0.00619828	0.000109109	0.00187697	0.000277829	0.0012263	0.0105855	0.00637922	0.00133671	0.0215722	0.00188804
'pre'	-6.648	0.00329139	0.00526347	0.00403759	0.00697423	0.00772845	0.0098733	0.00627318	0.000111415	0.00190096	0.000282935	0.00124416	0.0105922	0.00638546	0.00135931	0.0217892	0.00189027
'pre'	-6.636	0.00331183	0.00527441	0.0040419	0.0070231	0.00782656	0.00998126	0.00634888	0.000113767	0.0019253	0.000288129	0.00126229	0.010599	0.00639182	0.00138226	0.022008	0.00189253
'pre'	-6.624	0.00333259	0.00528558	0.00404629	0.00707263	0.0079258	0.0100903	0.00642538	0.000116166	0.00194997	0.000293411	0.00128069	0.010606	0.0063983	0.00140556	0.0222286	0.00189484
'pre'	-6.612	0.00335366	0.00529699	0.00405077	0.00712284	0.00802616	0.0102003	0.0065027	0.000118612	0.001975	0.000298783	0.00129938	0.0106131	0.0064049	0.00142922	0.0224511	0.00189719
'pre'	-6.6	0.00337506	0.00530864	0.00405535	0.00717372	0.00812766	0.0103114	0.00658084	0.000121106	0.00200037	0.000304246	0.00131834	0.0106203	0.00641163	0.00145324	0.0226755	0.00189958
'pre'	-6.588	0.00339678	0.00532054	0.00406001	0.00722529	0.00823032	0.0104235	0.00665981	0.000123649	0.0020261	0.000309802	0.00133759	0.0106278	0.00641849	0.00147764	0.0229018	0.00190202
'pre'	-6.576	0.00341884	0.00533269	0.00406477	0.00727755	0.00833414	0.0105367	0.00673962	0.000126242	0.0020522	0.000315453	0.00135712	0.0106353	0.00642547	0.0015024	0.02313	0.0019045
'pre'	-6.564	0.00344123	0.0053451	0.00406963	0.00733052	0.00843913	0.0106509	0.00682027	0.000128887	0.00207865	0.000321199	0.00137695	0.010643	0.00643259	0.00152754	0.02336	0.00190702
'pre'	-6.552	0.00346397	0.00535776	0.00407458	0.00738419	0.00854531	0.0107663	0.00690177	0.000131583	0.00210548	0.000327042	0.00139707	0.0106509	0.00643984	0.00155307	0.0235921	0.00190959
'pre'	-6.54	0.00348704	0.0053707	0.00407964	0.00743858	0.00865269	0.0108827	0.00698413	0.000134332	0.00213268	0.000332985	0.0014175	0.0106589	0.00644722	0.00157898	0.023826	0.00191221
'pre'	-6.528	0.00351047	0.0053839	0.0040848	0.0074937	0.00876127	0.0110002	0.00706735	0.000137135	0.00216026	0.000339027	0.00143823	0.0106671	0.00645474	0.00160529	0.0240619	0.00191487
'pre'	-6.516	0.00353426	0.00539739	0.00409006	0.00754955	0.00887107	0.0111188	0.00715145	0.000139992	0.00218823	0.000345171	0.00145926	0.0106755	0.00646241	0.001632	0.0242997	0.00191759
'pre'	-6.504	0.0035584	0.00541115	0.00409542	0.00760614	0.00898209	0.0112385	0.00723644	0.000142906	0.00221658	0.000351419	0.00148061	0.010684	0.00647022	0.00165911	0.0245395	0.00192035
'pre'	-6.492	0.00358291	0.0054252	0.0041009	0.00766349	0.00909436	0.0113594	0.00732231	0.000145876	0.00224533	0.000357772	0.00150228	0.0106927	0.00647817	0.00168663	0.0247813	0.00192316
'pre'	-6.48	0.00360778	0.00543954	0.00410648	0.00772159	0.00920788	0.0114814	0.00740908	0.000148903	0.00227447	0.000364231	0.00152426	0.0107015	0.00648627	0.00171456	0.0250251	0.00192602
'pre'	-6.468	0.00363303	0.00545418	0.00411217	0.00778047	0.00932267	0.0116045	0.00749675	0.00015199	0.00230402	0.000370798	0.00154657	0.0107106	0.00649452	0.00174292	0.025271	0.00192894
'pre'	-6.456	0.00365866	0.00546913	0.00411798	0.00784012	0.00943873	0.0117287	0.00758534	0.000155136	0.00233397	0.000377475	0.00156921	0.0107198	0.00650292	0.0017717	0.0255188	0.00193191
'pre'	-6.444	0.00368468	0.00548438	0.0041239	0.00790055	0.00955607	0.0118541	0.00767484	0.000158343	0.00236434	0.000384264	0.00159218	0.0107292	0.00651148	0.00180092	0.0257686	0.00193493
'pre'	-6.432	0.00371108	0.00549995	0.00412994	0.00796179	0.00967471	0.0119807	0.00776528	0.000161613	0.00239512	0.000391166	0.00161549	0.0107388	0.0065202	0.00183057	0.0260205	0.001938
'pre'	-6.42	0.00373788	0.00551584	0.0041361	0.00802382	0.00979467	0.0121085	0.00785665	0.000164945	0.00242632	0.000398183	0.00163915	0.0107486	0.00652907	0.00186066	0.0262745	0.00194113
'pre'	-6.408	0.00376507	0.00553206	0.00414239	0.00808667	0.00991594	0.0122374	0.00794896	0.000168341	0.00245796	0.000405316	0.00166314	0.0107586	0.00653811	0.00189121	0.0265305	0.00194431
'pre'	-6.396	0.00379267	0.0055486	0.00414879	0.00815034	0.0100386	0.0123675	0.00804223	0.000171803	0.00249002	0.000412568	0.00168749	0.0107687	0.00654732	0.0019222	0.0267886	0.00194756
'pre'	-6.384	0.00382068	0.00556549	0.00415532	0.00821484	0.0101625	0.0124988	0.00813646	0.000175332	0.00252253	0.00041994	0.0017122	0.0107791	0.00655669	0.00195366	0.0270488	0.00195086
'pre'	-6.372	0.00384911	0.00558272	0.00416199	0.00828018	0.0102878	0.0126313	0.00823166	0.000178928	0.00255547	0.000427435	0.00173726	0.0107897	0.00656624	0.00198559	0.0273111	0.00195421
'pre'	-6.36	0.00387796	0.00560031	0.00416878	0.00834637	0.0104145	0.012765	0.00832783	0.000182593	0.00258887	0.000435053	0.00176269	0.0108005	0.00657596	0.00201799	0.0275756	0.00195763
'pre'	-6.348	0.00390723	0.00561825	0.0041757	0.00841342	0.0105426	0.0129	0.00842499	0.000186328	0.00262272	0.000442797	0.00178849	0.0108115	0.00658586	0.00205087	0.0278421	0.00196111
'pre'	-6.336	0.00393694	0.00563656	0.00418277	0.00848133	0.010672	0.0130362	0.00852315	0.000190134	0.00265703	0.000450668	0.00181466	0.0108227	0.00659594	0.00208423	0.0281108	0.00196465
'pre'	-6.324	0.00396708	0.00565523	0.00418996	0.00855013	0.0108029	0.0131736	0.0086223	0.000194013	0.0026918	0.000458669	0.00184121	0.0108341	0.0066062	0.00211809	0.0283817	0.00196825
'pre'	-6.312	0.00399766	0.00567429	0.0041973	0.00861981	0.0109352	0.0133122	0.00872247	0.000197966	0.00272704	0.000466801	0.00186815	0.0108458	0.00661665	0.00215244	0.0286547	0.00197192
'pre'	-6.3	0.0040287	0.00569373	0.00420479	0.00869039	0.0110689	0.0134522	0.00882365	0.000201994	0.00276276	0.000475067	0.00189547	0.0108577	0.00662729	0.0021873	0.0289299	0.00197565
'pre'	-6.288	0.00406019	0.00571356	0.00421242	0.00876188	0.011204	0.0135934	0.00892587	0.000206099	0.00279896	0.000483468	0.00192319	0.0108698	0.00663812	0.00222267	0.0292073	0.00197945
'pre'	-6.276	0.00409214	0.00573379	0.00422019	0.00883428	0.0113406	0.0137358	0.00902911	0.000210281	0.00283565	0.000492007	0.0019513	0.0108822	0.00664915	0.00225856	0.0294869	0.00198331
'pre'	-6.264	0.00412456	0.00575443	0.00422812	0.00890761	0.0114787	0.0138796	0.00913341	0.000214542	0.00287283	0.000500685	0.00197982	0.0108947	0.00666037	0.00229497	0.0297687	0.00198725
'pre'	-6.252	0.00415744	0.00577547	0.0042362	0.00898188	0.0116183	0.0140247	0.00923875	0.000218884	0.0029105	0.000509504	0.00200875	0.0109076	0.0066718	0.00233191	0.0300527	0.00199125
'pre'	-6.24	0.00419081	0.00579694	0.00424444	0.00905709	0.0117593	0.014171	0.00934516	0.000223308	0.00294869	0.000518468	0.00203809	0.0109207	0.00668343	0.00236939	0.030339	0.00199532
'pre'	-6.228	0.00422466	0.00581884	0.00425284	0.00913327	0.0119019	0.0143187	0.00945264	0.000227815	0.00298738	0.000527576	0.00206785	0.010934	0.00669527	0.00240741	0.0306276	0.00199946
'pre'	-6.216	0.00425901	0.00584117	0.00426139	0.0092104	0.012046	0.0144677	0.00956119	0.000232407	0.00302658	0.000536833	0.00209803	0.0109476	0.00670733	0.00244599	0.0309184	0.00200367
'pre'	-6.204	0.00429384	0.00586395	0.00427012	0.00928852	0.0121916	0.014618	0.00967084	0.000237086	0.00306631	0.00054624	0.00212865	0.0109614	0.0067196	0.00248512	0.0312115	0.00200796
'pre'	-6.192	0.00432919	0.00588718	0.00427901	0.00936763	0.0123388	0.0147697	0.00978158	0.000241852	0.00310657	0.000555799	0.0021597	0.0109756	0.00673208	0.00252482	0.0315069	0.00201232
'pre'	-6.18	0.00436504	0.00591086	0.00428807	0.00944773	0.0124875	0.0149227	0.00989343	0.000246707	0.00314736	0.000565513	0.00219119	0.0109899	0.00674479	0.00256509	0.0318046	0.00201676
'pre'	-6.168	0.00440141	0.00593501	0.0042973	0.00952885	0.0126378	0.0150771	0.0100064	0.000251653	0.00318869	0.000575383	0.00222312	0.0110046	0.00675773	0.00260594	0.0321046	0.00202128
'pre'	-6.156	0.0044383	0.00595964	0.00430671	0.00961098	0.0127897	0.0152329	0.0101205	0.000256691	0.00323057	0.000585412	0.00225551	0.0110195	0.0067709	0.00264738	0.032407	0.00202587
'pre'	-6.144	0.00447572	0.00598476	0.0043163	0.00969414	0.0129432	0.01539	0.0102357	0.000261823	0.003273	0.000595603	0.00228835	0.0110348	0.00678429	0.00268941	0.0327117	0.00203055
'pre'	-6.132	0.00451367	0.00601036	0.00432607	0.00977835	0.0130983	0.0155485	0.0103521	0.000267051	0.00331599	0.000605957	0.00232166	0.0110503	0.00679793	0.00273205	0.0330188	0.0020353
'pre'	-6.12	0.00455217	0.00603647	0.00433603	0.00986361	0.013255	0.0157085	0.0104696	0.000272376	0.00335955	0.000616477	0.00235543	0.0110661	0.00681181	0.00277529	0.0333282	0.00204014
'pre'	-6.108	0.00459121	0.00606308	0.00434618	0.00994993	0.0134134	0.0158698	0.0105883	0.000277799	0.00340367	0.000627166	0.00238968	0.0110822	0.00682593	0.00281915	0.03364	0.00204506
'pre'	-6.096	0.00463082	0.00609021	0.00435651	0.0100373	0.0135734	0.0160325	0.0107081	0.000283323	0.00344838	0.000638026	0.00242441	0.0110986	0.0068403	0.00286363	0.0339542	0.00205006
'pre'	-6.084	0.00467098	0.00611787	0.00436705	0.0101258	0.0137351	0.0161967	0.0108291	0.00028895	0.00349367	0.000649059	0.00245962	0.0111153	0.00685492	0.00290875	0.0342708	0.00205516
'pre'	-6.072	0.00471172	0.00614607	0.00437778	0.0102154	0.0138984	0.0163623	0.0109514	0.00029468	0.00353955	0.000660268	0.00249533	0.0111324	0.0068698	0.0029545	0.0345899	0.00206033
'pre'	-6.06	0.00475303	0.00617481	0.00438872	0.0103061	0.0140635	0.0165294	0.0110748	0.000300515	0.00358603	0.000671655	0.00253153	0.0111497	0.00688494	0.00300091	0.0349114	0.0020656
'pre'	-6.048	0.00479492	0.00620411	0.00439986	0.0103979	0.0142302	0.0166979	0.0111994	0.000306459	0.00363311	0.000683223	0.00256824	0.0111674	0.00690035	0.00304797	0.0352353	0.00207096
'pre'	-6.036	0.00483741	0.00623397	0.0044112	0.0104908	0.0143987	0.0168679	0.0113252	0.000312511	0.00368081	0.000694975	0.00260546	0.0111854	0.00691602	0.00309569	0.0355617	0.00207641
'pre'	-6.024	0.00488049	0.00626441	0.00442277	0.0105849	0.014569	0.0170394	0.0114523	0.000318674	0.00372912	0.000706913	0.00264319	0.0112038	0.00693196	0.00314408	0.0358905	0.00208195
'pre'	-6.012	0.00492418	0.00629543	0.00443454	0.0106802	0.0147409	0.0172124	0.0115806	0.000324951	0.00377806	0.00071904	0.00268145	0.0112224	0.00694819	0.00319316	0.0362219	0.00208759
'pre'	-6	0.00496849	0.00632704	0.00444654	0.0107766	0.0149147	0.0173868	0.0117101	0.000331342	0.00382763	0.000731358	0.00272023	0.0112415	0.00696469	0.00324292	0.0365558	0.00209332
'pre'	-5.988	0.00501341	0.00635926	0.00445876	0.0108742	0.0150902	0.0175628	0.0118409	0.00033785	0.00387785	0.00074387	0.00275955	0.0112609	0.00698148	0.00329338	0.0368921	0.00209915
'pre'	-5.976	0.00505896	0.00639209	0.00447121	0.010973	0.0152675	0.0177403	0.011973	0.000344476	0.0039287	0.00075658	0.00279941	0.0112806	0.00699856	0.00334454	0.037231	0.00210508
'pre'	-5.964	0.00510515	0.00642554	0.00448389	0.0110729	0.0154467	0.0179193	0.0121064	0.000351223	0.00398022	0.000769489	0.00283982	0.0113007	0.00701594	0.00339642	0.0375724	0.00211111
'pre'	-5.952	0.00515198	0.00645963	0.0044968	0.0111741	0.0156276	0.0180998	0.012241	0.000358093	0.00403239	0.000782601	0.00288078	0.0113212	0.00703361	0.00344902	0.0379164	0.00211724
'pre'	-5.94	0.00519946	0.00649437	0.00450996	0.0112766	0.0158104	0.0182819	0.0123769	0.000365088	0.00408523	0.000795918	0.0029223	0.0113421	0.00705159	0.00350235	0.038263	0.00212348
'pre'	-5.928	0.0052476	0.00652976	0.00452335	0.0113802	0.015995	0.0184656	0.0125142	0.000372209	0.00413875	0.000809444	0.0029644	0.0113633	0.00706988	0.00355642	0.0386121	0.00212982
'pre'	-5.916	0.00529641	0.00656582	0.004537	0.0114851	0.0161816	0.0186508	0.0126527	0.000379459	0.00419295	0.00082318	0.00300706	0.0113849	0.00708848	0.00361124	0.0389638	0.00213627
'pre'	-5.904	0.00534589	0.00660256	0.00455089	0.0115913	0.0163699	0.0188376	0.0127926	0.00038684	0.00424784	0.000837132	0.00305031	0.011407	0.0071074	0.00366681	0.0393181	0.00214282
'pre'	-5.892	0.00539606	0.00663998	0.00456504	0.0116988	0.0165602	0.019026	0.0129338	0.000394354	0.00430343	0.0008513	0.00309414	0.0114294	0.00712664	0.00372315	0.0396751	0.00214949
'pre'	-5.88	0.00544691	0.00667811	0.00457945	0.0118075	0.0167524	0.019216	0.0130763	0.000402004	0.00435972	0.000865688	0.00313857	0.0114522	0.00714621	0.00378027	0.0400347	0.00215627
'pre'	-5.868	0.00549847	0.00671695	0.00459412	0.0119176	0.0169465	0.0194076	0.0132203	0.000409791	0.00441673	0.0008803	0.00318361	0.0114755	0.00716612	0.00383817	0.0403969	0.00216316
'pre'	-5.856	0.00555073	0.00675651	0.00460906	0.012029	0.0171426	0.0196008	0.0133655	0.000417717	0.00447446	0.000895139	0.00322925	0.0114992	0.00718636	0.00389686	0.0407617	0.00217016
'pre'	-5.844	0.00560371	0.00679681	0.00462427	0.0121417	0.0173406	0.0197957	0.0135122	0.000425786	0.00453291	0.000910206	0.00327551	0.0115233	0.00720694	0.00395636	0.0411293	0.00217729
'pre'	-5.832	0.00565741	0.00683786	0.00463976	0.0122557	0.0175406	0.0199922	0.0136602	0.000433999	0.00459211	0.000925507	0.00332239	0.0115478	0.00722788	0.00401667	0.0414995	0.00218453
'pre'	-5.82	0.00571184	0.00687966	0.00465553	0.0123711	0.0177426	0.0201903	0.0138097	0.000442359	0.00465205	0.000941044	0.0033699	0.0115728	0.00724916	0.0040778	0.0418724	0.0021919
'pre'	-5.808	0.00576702	0.00692224	0.00467159	0.0124879	0.0179466	0.0203902	0.0139605	0.000450867	0.00471274	0.00095682	0.00341805	0.0115983	0.00727081	0.00413976	0.0422481	0.00219938
'pre'	-5.796	0.00582295	0.00696561	0.00468794	0.012606	0.0181526	0.0205916	0.0141128	0.000459528	0.00477419	0.000972838	0.00346684	0.0116241	0.00729282	0.00420256	0.0426264	0.00220699
'pre'	-5.784	0.00587963	0.00700977	0.00470458	0.0127255	0.0183606	0.0207948	0.0142665	0.000468342	0.00483641	0.000989102	0.00351629	0.0116505	0.0073152	0.00426622	0.0430075	0.00221473
'pre'	-5.772	0.00593708	0.00705474	0.00472152	0.0128465	0.0185707	0.0209997	0.0144216	0.000477312	0.00489941	0.00100562	0.0035664	0.0116773	0.00733795	0.00433073	0.0433913	0.00222259
'pre'	-5.76	0.00599531	0.00710053	0.00473877	0.0129689	0.0187828	0.0212063	0.0145782	0.000486442	0.00496319	0.00102238	0.00361718	0.0117046	0.00736109	0.00439612	0.0437779	0.00223059
'pre'	-5.748	0.00605433	0.00714716	0.00475633	0.0130927	0.018997	0.0214145	0.0147362	0.000495733	0.00502777	0.0010394	0.00366863	0.0117324	0.00738461	0.00446238	0.0441673	0.00223871
'pre'	-5.736	0.00611413	0.00719465	0.0047742	0.0132179	0.0192133	0.0216246	0.0148957	0.000505188	0.00509315	0.00105669	0.00372076	0.0117607	0.00740852	0.00452954	0.0445594	0.00224697
'pre'	-5.724	0.00617475	0.00724299	0.00479239	0.0133446	0.0194318	0.0218363	0.0150567	0.00051481	0.00515933	0.00107423	0.00377359	0.0117895	0.00743284	0.0045976	0.0449544	0.00225537
'pre'	-5.712	0.00623617	0.00729221	0.00481091	0.0134728	0.0196523	0.0220498	0.0152192	0.000524601	0.00522634	0.00109204	0.00382712	0.0118188	0.00745755	0.00466657	0.0453522	0.00226391
'pre'	-5.7	0.00629842	0.00734232	0.00482976	0.0136025	0.019875	0.0222651	0.0153832	0.000534564	0.00529418	0.00111013	0.00388135	0.0118486	0.00748268	0.00473646	0.0457528	0.00227258
'pre'	-5.688	0.0063615	0.00739334	0.00484894	0.0137337	0.0200999	0.0224821	0.0155487	0.000544702	0.00536285	0.00112848	0.0039363	0.011879	0.00750822	0.00480728	0.0461562	0.0022814
'pre'	-5.676	0.00642542	0.00744527	0.00486846	0.0138664	0.0203269	0.0227009	0.0157158	0.000555017	0.00543237	0.00114712	0.00399197	0.0119099	0.00753419	0.00487905	0.0465625	0.00229036
'pre'	-5.664	0.00649019	0.00749814	0.00488833	0.0140007	0.0205561	0.0229215	0.0158844	0.000565513	0.00550274	0.00116603	0.00404837	0.0119413	0.00756058	0.00495176	0.0469716	0.00229946
'pre'	-5.652	0.00655582	0.00755196	0.00490856	0.0141365	0.0207875	0.0231439	0.0160545	0.000576193	0.00557397	0.00118523	0.00410551	0.0119733	0.0075874	0.00502545	0.0473836	0.00230872
'pre'	-5.64	0.00662232	0.00760674	0.00492913	0.0142738	0.0210212	0.0233681	0.0162262	0.000587058	0.00564608	0.00120472	0.00416341	0.0120058	0.00761467	0.0051001	0.0477986	0.00231813
'pre'	-5.628	0.00668971	0.0076625	0.00495008	0.0144127	0.021257	0.0235942	0.0163994	0.000598112	0.00571906	0.0012245	0.00422205	0.0120389	0.00764239	0.00517575	0.0482164	0.00232769
'pre'	-5.616	0.00675798	0.00771925	0.00497139	0.0145533	0.0214952	0.0238221	0.0165742	0.000609359	0.00579294	0.00124458	0.00428146	0.0120726	0.00767055	0.00525239	0.0486371	0.0023374
'pre'	-5.604	0.00682715	0.00777701	0.00499307	0.0146954	0.0217356	0.0240518	0.0167507	0.0006208	0.00586771	0.00126496	0.00434165	0.0121069	0.00769918	0.00533003	0.0490608	0.00234727
'pre'	-5.592	0.00689723	0.00783579	0.00501514	0.0148392	0.0219783	0.0242834	0.0169287	0.000632439	0.00594339	0.00128565	0.00440261	0.0121417	0.00772828	0.0054087	0.0494874	0.0023573
'pre'	-5.58	0.00696823	0.00789561	0.00503759	0.0149845	0.0222233	0.0245168	0.0171083	0.00064428	0.00601999	0.00130664	0.00446437	0.0121772	0.00775785	0.0054884	0.049917	0.0023675
'pre'	-5.568	0.00704016	0.00795649	0.00506043	0.0151316	0.0224706	0.0247522	0.0172896	0.000656325	0.00609752	0.00132795	0.00452693	0.0122133	0.00778789	0.00556914	0.0503495	0.00237786
'pre'	-5.556	0.00711303	0.00801844	0.00508367	0.0152803	0.0227202	0.0249894	0.0174725	0.000668578	0.00617598	0.00134957	0.00459029	0.01225	0.00781843	0.00565093	0.050785	0.00238838
'pre'	-5.544	0.00718686	0.00808147	0.00510732	0.0154307	0.0229722	0.0252285	0.0176571	0.000681041	0.00625539	0.00137152	0.00465447	0.0122873	0.00784946	0.00573379	0.0512236	0.00239908
'pre'	-5.532	0.00726164	0.00814561	0.00513138	0.0155828	0.0232266	0.0254696	0.0178433	0.000693718	0.00633576	0.00139379	0.00471948	0.0123253	0.00788099	0.00581772	0.0516651	0.00240994
'pre'	-5.52	0.0073374	0.00821087	0.00515585	0.0157366	0.0234834	0.0257126	0.0180312	0.000706613	0.00641708	0.00141639	0.00478532	0.0123639	0.00791303	0.00590274	0.0521096	0.00242098
'pre'	-5.508	0.00741414	0.00827727	0.00518075	0.0158921	0.0237425	0.0259575	0.0182208	0.000719728	0.00649939	0.00143933	0.00485201	0.0124032	0.00794559	0.00598886	0.0525572	0.0024322
'pre'	-5.496	0.00749187	0.00834482	0.00520608	0.0160494	0.0240041	0.0262043	0.018412	0.000733067	0.00658268	0.0014626	0.00491955	0.0124432	0.00797867	0.0060761	0.0530078	0.0024436
'pre'	-5.484	0.00757061	0.00841355	0.00523184	0.0162084	0.0242681	0.0264532	0.018605	0.000746634	0.00666696	0.00148622	0.00498795	0.0124838	0.00801228	0.00616446	0.0534615	0.00245518
'pre'	-5.472	0.00765036	0.00848346	0.00525805	0.0163692	0.0245346	0.026704	0.0187997	0.000760432	0.00675225	0.00151018	0.00505723	0.0125251	0.00804642	0.00625395	0.0539182	0.00246694
'pre'	-5.46	0.00773114	0.00855459	0.00528471	0.0165318	0.0248035	0.0269567	0.0189962	0.000774464	0.00683855	0.0015345	0.00512738	0.0125672	0.00808111	0.00634459	0.0543781	0.00247889
'pre'	-5.448	0.00781296	0.00862693	0.00531182	0.0166962	0.0250749	0.0272115	0.0191943	0.000788735	0.00692587	0.00155917	0.00519843	0.0126099	0.00811636	0.0064364	0.054841	0.00249103
'pre'	-5.436	0.00789583	0.00870052	0.0053394	0.0168624	0.0253489	0.0274683	0.0193943	0.000803247	0.00701423	0.0015842	0.00527038	0.0126534	0.00815216	0.00652938	0.055307	0.00250336
'pre'	-5.424	0.00797976	0.00877537	0.00536745	0.0170305	0.0256253	0.0277271	0.0195959	0.000818004	0.00710364	0.0016096	0.00534324	0.0126976	0.00818854	0.00662354	0.0557762	0.00251589
'pre'	-5.412	0.00806475	0.0088515	0.00539598	0.0172004	0.0259043	0.0279879	0.0197994	0.000833011	0.0071941	0.00163537	0.00541701	0.0127425	0.00822548	0.0067189	0.0562485	0.00252862
'pre'	-5.4	0.00815084	0.00892893	0.00542499	0.0173722	0.0261859	0.0282507	0.0200047	0.000848271	0.00728563	0.00166152	0.00549172	0.0127882	0.00826302	0.00681548	0.0567239	0.00254154
'pre'	-5.388	0.00823801	0.00900768	0.00545449	0.0175459	0.02647	0.0285156	0.0202118	0.000863787	0.00737823	0.00168804	0.00556737	0.0128347	0.00830115	0.00691327	0.0572025	0.00255467
'pre'	-5.376	0.00832629	0.00908776	0.0054845	0.0177215	0.0267567	0.0287826	0.0204206	0.000879564	0.00747192	0.00171495	0.00564397	0.0128819	0.00833987	0.00701231	0.0576843	0.00256801
'pre'	-5.364	0.00841569	0.0091692	0.00551501	0.017899	0.027046	0.0290517	0.0206313	0.000895606	0.0075667	0.00174225	0.00572152	0.01293	0.00837921	0.00711259	0.0581693	0.00258156
'pre'	-5.352	0.00850623	0.00925201	0.00554603	0.0180784	0.0273379	0.0293228	0.0208439	0.000911916	0.0076626	0.00176995	0.00580005	0.0129788	0.00841916	0.00721414	0.0586574	0.00259532
'pre'	-5.34	0.0085979	0.00933622	0.00557758	0.0182598	0.0276325	0.029596	0.0210583	0.000928499	0.00775961	0.00179804	0.00587956	0.0130285	0.00845974	0.00731697	0.0591488	0.00260929
'pre'	-5.328	0.00869072	0.00942185	0.00560966	0.0184432	0.0279297	0.0298714	0.0212745	0.000945358	0.00785775	0.00182654	0.00596005	0.0130789	0.00850095	0.00742108	0.0596434	0.00262349
'pre'	-5.316	0.00878472	0.00950891	0.00564228	0.0186285	0.0282297	0.0301489	0.0214927	0.000962498	0.00795703	0.00185545	0.00604155	0.0131302	0.00854281	0.0075265	0.0601412	0.0026379
'pre'	-5.304	0.00887989	0.00959742	0.00567544	0.0188159	0.0285323	0.0304284	0.0217127	0.000979923	0.00805747	0.00188478	0.00612406	0.0131824	0.00858532	0.00763323	0.0606423	0.00265254
'pre'	-5.292	0.00897625	0.00968742	0.00570916	0.0190052	0.0288376	0.0307102	0.0219346	0.000997637	0.00815906	0.00191453	0.00620759	0.0132354	0.00862848	0.0077413	0.0611466	0.00266741
'pre'	-5.28	0.00907381	0.00977891	0.00574344	0.0191967	0.0291456	0.0309941	0.0221585	0.00101565	0.00826183	0.0019447	0.00629216	0.0132893	0.00867232	0.0078507	0.0616542	0.00268251
'pre'	-5.268	0.00917259	0.00987192	0.00577829	0.0193901	0.0294564	0.0312802	0.0223842	0.00103395	0.00836579	0.0019753	0.00637776	0.013344	0.00871684	0.00796147	0.0621651	0.00269784
'pre'	-5.256	0.0092726	0.00996647	0.00581372	0.0195857	0.02977	0.0315684	0.0226119	0.00105256	0.00847094	0.00200634	0.00646442	0.0133997	0.00876204	0.00807361	0.0626793	0.00271341
'pre'	-5.244	0.00937385	0.0100626	0.00584973	0.0197833	0.0300863	0.0318588	0.0228416	0.00107147	0.00857729	0.00203783	0.00655215	0.0134562	0.00880794	0.00818713	0.0631968	0.00272923
'pre'	-5.232	0.00947636	0.0101603	0.00588634	0.019983	0.0304055	0.0321515	0.0230732	0.0010907	0.00868487	0.00206976	0.00664095	0.0135137	0.00885454	0.00830206	0.0637176	0.00274528
'pre'	-5.22	0.00958012	0.0102596	0.00592356	0.0201849	0.0307274	0.0324464	0.0233067	0.00111024	0.00879368	0.00210214	0.00673084	0.0135721	0.00890187	0.0084184	0.0642418	0.00276159
'pre'	-5.208	0.00968517	0.0103605	0.00596139	0.0203889	0.0310522	0.0327434	0.0235423	0.0011301	0.00890372	0.00213498	0.00682182	0.0136315	0.00894991	0.00853617	0.0647693	0.00277814
'pre'	-5.196	0.00979152	0.0104631	0.00599984	0.0205951	0.0313799	0.0330428	0.0237799	0.00115029	0.00901503	0.00216829	0.00691392	0.0136918	0.00899869	0.00865538	0.0653001	0.00279495
'pre'	-5.184	0.00989916	0.0105673	0.00603892	0.0208034	0.0317104	0.0333443	0.0240195	0.0011708	0.00912759	0.00220207	0.00700713	0.0137531	0.00904822	0.00877604	0.0658343	0.00281201
'pre'	-5.172	0.0100081	0.0106733	0.00607864	0.021014	0.0320438	0.0336482	0.0242611	0.00119166	0.00924144	0.00223632	0.00710148	0.0138154	0.0090985	0.00889818	0.0663719	0.00282934
'pre'	-5.16	0.0101184	0.0107809	0.00611901	0.0212267	0.0323801	0.0339543	0.0245047	0.00121285	0.00935657	0.00227106	0.00719697	0.0138787	0.00914954	0.00902181	0.0669129	0.00284694
'pre'	-5.148	0.0102301	0.0108903	0.00616004	0.0214417	0.0327193	0.0342627	0.0247504	0.00123438	0.00947301	0.00230628	0.00729361	0.013943	0.00920136	0.00914694	0.0674573	0.0028648
'pre'	-5.136	0.0103431	0.0110015	0.00620174	0.021659	0.0330615	0.0345734	0.0249982	0.00125626	0.00959075	0.002342	0.00739143	0.0140084	0.00925396	0.00927359	0.0680051	0.00288293
'pre'	-5.124	0.0104575	0.0111145	0.00624411	0.0218785	0.0334066	0.0348864	0.025248	0.0012785	0.00970982	0.00237822	0.00749042	0.0140748	0.00930736	0.00940176	0.0685564	0.00290134
'pre'	-5.112	0.0105732	0.0112293	0.00628717	0.0221003	0.0337547	0.0352017	0.0254999	0.0013011	0.00983023	0.00241495	0.00759059	0.0141422	0.00936156	0.00953149	0.0691111	0.00292003
'pre'	-5.1	0.0106904	0.0113459	0.00633093	0.0223243	0.0341058	0.0355194	0.0257539	0.00132406	0.00995199	0.00245218	0.00769198	0.0142107	0.00941658	0.00966277	0.0696692	0.002939
'pre'	-5.088	0.010809	0.0114643	0.0063754	0.0225508	0.03446	0.0358394	0.0260101	0.0013474	0.0100751	0.00248994	0.00779457	0.0142803	0.00947242	0.00979564	0.0702308	0.00295826
'pre'	-5.076	0.010929	0.0115847	0.00642058	0.0227795	0.0348171	0.0361618	0.0262683	0.0013711	0.0101996	0.00252822	0.00789839	0.014351	0.00952911	0.0099301	0.0707959	0.00297782
'pre'	-5.064	0.0110504	0.011707	0.00646648	0.0230107	0.0351773	0.0364865	0.0265287	0.00139519	0.0103255	0.00256703	0.00800345	0.0144228	0.00958663	0.0100662	0.0713644	0.00299766
'pre'	-5.052	0.0111733	0.0118312	0.00651313	0.0232442	0.0355406	0.0368137	0.0267913	0.00141967	0.0104528	0.00260638	0.00810976	0.0144958	0.00964502	0.0102039	0.0719365	0.00301781
'pre'	-5.04	0.0112977	0.0119574	0.00656052	0.02348	0.035907	0.0371432	0.027056	0.00144453	0.0105815	0.00264627	0.00821733	0.0145699	0.00970428	0.0103432	0.0725121	0.00303826
'pre'	-5.028	0.0114236	0.0120856	0.00660867	0.0237184	0.0362764	0.0374751	0.0273229	0.00146979	0.0107116	0.00268672	0.00832617	0.0146451	0.00976441	0.0104842	0.0730912	0.00305901
'pre'	-5.016	0.0115509	0.0122157	0.00665758	0.0239591	0.036649	0.0378095	0.027592	0.00149546	0.0108431	0.00272772	0.0084363	0.0147215	0.00982544	0.0106268	0.0736738	0.00308008
'pre'	-5.004	0.0116798	0.012348	0.00670727	0.0242023	0.0370247	0.0381462	0.0278633	0.00152153	0.0109762	0.00276928	0.00854774	0.0147992	0.00988737	0.0107712	0.07426	0.00310146
'pre'	-4.992	0.0118102	0.0124823	0.00675776	0.024448	0.0374036	0.0384855	0.0281369	0.00154802	0.0111106	0.00281142	0.00866048	0.014878	0.00995022	0.0109172	0.0748497	0.00312316
'pre'	-4.98	0.0119422	0.0126187	0.00680904	0.0246962	0.0377857	0.0388271	0.0284126	0.00157493	0.0112466	0.00285413	0.00877455	0.0149581	0.010014	0.011065	0.075443	0.00314519
'pre'	-4.968	0.0120757	0.0127572	0.00686113	0.0249468	0.0381709	0.0391713	0.0286906	0.00160226	0.011384	0.00289743	0.00888996	0.0150394	0.0100787	0.0112145	0.0760398	0.00316755
'pre'	-4.956	0.0122108	0.0128978	0.00691405	0.0252	0.0385594	0.0395179	0.0289709	0.00163002	0.0115229	0.00294132	0.00900672	0.0151219	0.0101444	0.0113658	0.0766403	0.00319023
'pre'	-4.944	0.0123475	0.0130407	0.0069678	0.0254558	0.0389511	0.039867	0.0292534	0.00165823	0.0116634	0.00298581	0.00912484	0.0152058	0.010211	0.0115188	0.0772443	0.00321326
'pre'	-4.932	0.0124857	0.0131857	0.00702239	0.0257141	0.039346	0.0402186	0.0295382	0.00168687	0.0118054	0.0030309	0.00924434	0.0152909	0.0102786	0.0116736	0.077852	0.00323662
'pre'	-4.92	0.0126256	0.013333	0.00707784	0.025975	0.0397443	0.0405727	0.0298253	0.00171597	0.0119489	0.00307661	0.00936523	0.0153773	0.0103472	0.0118302	0.0784633	0.00326033
'pre'	-4.908	0.0127672	0.0134825	0.00713416	0.0262386	0.0401458	0.0409294	0.0301147	0.00174552	0.012094	0.00312294	0.00948752	0.0154651	0.0104167	0.0119886	0.0790782	0.00328439
'pre'	-4.896	0.0129104	0.0136344	0.00719136	0.0265047	0.0405506	0.0412886	0.0304065	0.00177553	0.0122406	0.00316989	0.00961123	0.0155542	0.0104873	0.0121489	0.0796968	0.00330881
'pre'	-4.884	0.0130552	0.0137885	0.00724944	0.0267735	0.0409587	0.0416503	0.0307006	0.00180602	0.0123889	0.00321748	0.00973636	0.0156446	0.0105589	0.0123111	0.080319	0.00333358
'pre'	-4.872	0.0132017	0.013945	0.00730843	0.027045	0.0413702	0.0420146	0.030997	0.00183698	0.0125387	0.0032657	0.00986295	0.0157365	0.0106316	0.0124751	0.0809448	0.00335872
'pre'	-4.86	0.01335	0.0141039	0.00736834	0.0273191	0.041785	0.0423815	0.0312958	0.00186842	0.0126902	0.00331458	0.00999099	0.0158297	0.0107053	0.0126409	0.0815744	0.00338423
'pre'	-4.848	0.0134999	0.0142651	0.00742917	0.027596	0.0422032	0.042751	0.031597	0.00190034	0.0128432	0.00336412	0.0101205	0.0159243	0.01078	0.0128087	0.0822076	0.00341011
'pre'	-4.836	0.0136516	0.0144288	0.00749095	0.0278755	0.0426248	0.043123	0.0319005	0.00193277	0.0129979	0.00341432	0.0102515	0.0160204	0.0108559	0.0129785	0.0828446	0.00343637
'pre'	-4.824	0.013805	0.014595	0.00755367	0.0281579	0.0430498	0.0434977	0.0322065	0.00196569	0.0131543	0.00346519	0.010384	0.0161179	0.0109328	0.0131501	0.0834852	0.00346302
'pre'	-4.812	0.0139602	0.0147637	0.00761736	0.028443	0.0434783	0.043875	0.0325149	0.00199913	0.0133123	0.00351674	0.010518	0.0162169	0.0110108	0.0133237	0.0841296	0.00349005
'pre'	-4.8	0.0141171	0.0149349	0.00768203	0.0287308	0.0439102	0.044255	0.0328257	0.00203307	0.013472	0.00356898	0.0106535	0.0163174	0.0110899	0.0134993	0.0847776	0.00351747
'pre'	-4.788	0.0142759	0.0151086	0.00774769	0.0290215	0.0443456	0.0446375	0.033139	0.00206755	0.0136334	0.00362191	0.0107906	0.0164193	0.0111702	0.0136769	0.0854294	0.0035453
'pre'	-4.776	0.0144365	0.015285	0.00781435	0.029315	0.0447844	0.0450228	0.0334547	0.00210255	0.0137966	0.00367555	0.0109292	0.0165228	0.0112516	0.0138565	0.086085	0.00357352
'pre'	-4.764	0.0145988	0.0154639	0.00788203	0.0296114	0.0452268	0.0454107	0.0337729	0.00213809	0.0139614	0.0037299	0.0110694	0.0166279	0.0113342	0.0140381	0.0867443	0.00360216
'pre'	-4.752	0.0147631	0.0156456	0.00795074	0.0299106	0.0456727	0.0458013	0.0340936	0.00217417	0.014128	0.00378497	0.0112112	0.0167345	0.0114179	0.0142218	0.0874074	0.00363121
'pre'	-4.74	0.0149292	0.0158298	0.00802049	0.0302127	0.0461221	0.0461946	0.0344168	0.0022108	0.0142963	0.00384077	0.0113546	0.0168426	0.0115028	0.0144076	0.0880743	0.00366068
'pre'	-4.728	0.0150971	0.0160169	0.0080913	0.0305177	0.0465751	0.0465906	0.0347425	0.00224799	0.0144664	0.0038973	0.0114995	0.0169524	0.0115889	0.0145954	0.0887449	0.00369057
'pre'	-4.716	0.015267	0.0162066	0.00816318	0.0308257	0.0470317	0.0469893	0.0350707	0.00228575	0.0146383	0.00395458	0.0116462	0.0170638	0.0116762	0.0147853	0.0894194	0.00372089
'pre'	-4.704	0.0154388	0.0163991	0.00823615	0.0311365	0.0474918	0.0473908	0.0354015	0.00232408	0.0148119	0.00401261	0.0117944	0.0171768	0.0117648	0.0149774	0.0900976	0.00375165
'pre'	-4.692	0.0156125	0.0165945	0.00831021	0.0314504	0.0479556	0.047795	0.0357348	0.00236299	0.0149874	0.0040714	0.0119443	0.0172915	0.0118545	0.0151716	0.0907797	0.00378285
'pre'	-4.68	0.0157881	0.0167927	0.00838538	0.0317673	0.048423	0.0482019	0.0360707	0.00240249	0.0151648	0.00413096	0.0120959	0.0174079	0.0119456	0.0153679	0.0914655	0.0038145
'pre'	-4.668	0.0159658	0.0169937	0.00846168	0.0320871	0.0488941	0.0486117	0.0364092	0.00244259	0.0153439	0.0041913	0.0122492	0.017526	0.0120379	0.0155664	0.0921553	0.00384659
'pre'	-4.656	0.0161453	0.0171977	0.00853913	0.03241	0.0493688	0.0490242	0.0367502	0.00248329	0.0155249	0.00425243	0.0124041	0.0176458	0.0121315	0.0157672	0.0928488	0.00387915
'pre'	-4.644	0.0163269	0.0174046	0.00861772	0.0327359	0.0498472	0.0494394	0.0370939	0.00252461	0.0157078	0.00431435	0.0125608	0.0177673	0.0122263	0.0159701	0.0935462	0.00391217
'pre'	-4.632	0.0165105	0.0176146	0.00869749	0.0330649	0.0503293	0.0498575	0.0374402	0.00256654	0.0158926	0.00437708	0.0127192	0.0178906	0.0123225	0.0161753	0.0942475	0.00394565
'pre'	-4.62	0.0166962	0.0178275	0.00877844	0.033397	0.0508152	0.0502785	0.0377891	0.0026091	0.0160792	0.00444062	0.0128794	0.0180157	0.0124201	0.0163827	0.0949527	0.00397961
'pre'	-4.608	0.0168839	0.0180434	0.00886059	0.0337322	0.0513048	0.0507022	0.0381407	0.0026523	0.0162678	0.00450498	0.0130413	0.0181426	0.0125189	0.0165924	0.0956617	0.00401406
'pre'	-4.596	0.0170736	0.0182625	0.00894396	0.0340706	0.0517981	0.0511288	0.0384949	0.00269615	0.0164584	0.00457018	0.013205	0.0182713	0.0126192	0.0168044	0.0963746	0.00404899
'pre'	-4.584	0.0172655	0.0184846	0.00902856	0.0344121	0.0522952	0.0515582	0.0388519	0.00274065	0.0166508	0.00463622	0.0133705	0.0184019	0.0127208	0.0170188	0.0970914	0.00408441
'pre'	-4.572	0.0174594	0.01871	0.0091144	0.0347568	0.0527961	0.0519905	0.0392115	0.00278581	0.0168453	0.0047031	0.0135378	0.0185343	0.0128238	0.0172354	0.0978121	0.00412033
'pre'	-4.56	0.0176555	0.0189385	0.0092015	0.0351046	0.0533009	0.0524257	0.0395738	0.00283164	0.0170417	0.00477085	0.013707	0.0186686	0.0129282	0.0174544	0.0985367	0.00415675
'pre'	-4.548	0.0178537	0.0191702	0.00928988	0.0354557	0.0538094	0.0528637	0.0399388	0.00287815	0.0172401	0.00483947	0.0138779	0.0188049	0.013034	0.0176758	0.0992653	0.00419369
'pre'	-4.536	0.018054	0.0194052	0.00937955	0.0358101	0.0543218	0.0533047	0.0403066	0.00292534	0.0174405	0.00490896	0.0140507	0.0189431	0.0131413	0.0178995	0.0999978	0.00423114
'pre'	-4.524	0.0182566	0.0196434	0.00947053	0.0361676	0.0548381	0.0537485	0.0406771	0.00297324	0.017643	0.00497934	0.0142254	0.0190832	0.01325	0.0181257	0.100734	0.00426912
'pre'	-4.512	0.0184613	0.0198851	0.00956284	0.0365285	0.0553583	0.0541953	0.0410504	0.00302184	0.0178475	0.00505062	0.014402	0.0192253	0.0133602	0.0183543	0.101475	0.00430763
'pre'	-4.5	0.0186683	0.02013	0.00965648	0.0368927	0.0558823	0.054645	0.0414264	0.00307115	0.018054	0.00512281	0.0145805	0.0193694	0.0134719	0.0185854	0.102219	0.00434667
'pre'	-4.488	0.0188775	0.0203784	0.00975149	0.0372602	0.0564103	0.0550977	0.0418052	0.00312119	0.0182626	0.00519591	0.0147609	0.0195156	0.0135851	0.0188189	0.102967	0.00438626
'pre'	-4.476	0.0190889	0.0206302	0.00984786	0.037631	0.0569422	0.0555533	0.0421869	0.00317196	0.0184734	0.00526994	0.0149433	0.0196638	0.0136998	0.0190549	0.103719	0.00442639
'pre'	-4.464	0.0193026	0.0208855	0.00994563	0.0380052	0.0574781	0.0560119	0.0425713	0.00322347	0.0186862	0.0053449	0.0151276	0.0198141	0.0138161	0.0192934	0.104476	0.00446708
'pre'	-4.452	0.0195186	0.0211444	0.0100448	0.0383828	0.0580179	0.0564735	0.0429586	0.00327573	0.0189011	0.00542082	0.0153138	0.0199665	0.0139339	0.0195345	0.105236	0.00450834
'pre'	-4.44	0.0197369	0.0214067	0.0101454	0.0387638	0.0585618	0.056938	0.0433487	0.00332876	0.0191182	0.00549769	0.0155021	0.020121	0.0140533	0.0197781	0.106	0.00455016
'pre'	-4.428	0.0199575	0.0216727	0.0102474	0.0391483	0.0591096	0.0574056	0.0437417	0.00338255	0.0193374	0.00557553	0.0156923	0.0202776	0.0141742	0.0200243	0.106768	0.00459257
'pre'	-4.416	0.0201805	0.0219423	0.0103509	0.0395361	0.0596615	0.0578762	0.0441375	0.00343713	0.0195589	0.00565434	0.0158846	0.0204364	0.0142968	0.0202731	0.107541	0.00463555
'pre'	-4.404	0.0204059	0.0222156	0.0104559	0.0399275	0.0602174	0.0583498	0.0445362	0.00349249	0.0197825	0.00573414	0.0160789	0.0205974	0.014421	0.0205245	0.108317	0.00467913
'pre'	-4.392	0.0206336	0.0224925	0.0105624	0.0403223	0.0607774	0.0588264	0.0449378	0.00354865	0.0200083	0.00581494	0.0162753	0.0207607	0.0145469	0.0207785	0.109097	0.0047233
'pre'	-4.38	0.0208637	0.0227733	0.0106703	0.0407207	0.0613414	0.0593061	0.0453424	0.00360563	0.0202363	0.00589675	0.0164737	0.0209262	0.0146744	0.0210352	0.109881	0.00476808
'pre'	-4.368	0.0210963	0.0230578	0.0107798	0.0411226	0.0619096	0.0597889	0.0457498	0.00366342	0.0204666	0.00597958	0.0166742	0.0210939	0.0148036	0.0212946	0.11067	0.00481346
'pre'	-4.356	0.0213313	0.0233461	0.0108909	0.0415281	0.0624818	0.0602747	0.0461602	0.00372204	0.0206991	0.00606344	0.0168769	0.0212639	0.0149345	0.0215567	0.111462	0.00485947
'pre'	-4.344	0.0215687	0.0236383	0.0110035	0.0419371	0.0630582	0.0607636	0.0465736	0.00378151	0.0209339	0.00614834	0.0170816	0.0214363	0.0150671	0.0218215	0.112259	0.00490611
'pre'	-4.332	0.0218087	0.0239344	0.0111177	0.0423498	0.0636387	0.0612557	0.0469899	0.00384182	0.021171	0.00623429	0.0172885	0.021611	0.0152014	0.022089	0.113059	0.00495337
'pre'	-4.32	0.0220511	0.0242344	0.0112335	0.042766	0.0642234	0.0617508	0.0474091	0.00390299	0.0214103	0.0063213	0.0174975	0.0217881	0.0153375	0.0223593	0.113864	0.00500128
'pre'	-4.308	0.0222961	0.0245384	0.0113509	0.0431859	0.0648123	0.062249	0.0478314	0.00396504	0.0216521	0.00640938	0.0177087	0.0219676	0.0154754	0.0226324	0.114672	0.00504984
'pre'	-4.296	0.0225436	0.0248465	0.01147	0.0436095	0.0654053	0.0627504	0.0482567	0.00402797	0.0218961	0.00649855	0.0179221	0.0221495	0.015615	0.0229083	0.115485	0.00509905
'pre'	-4.284	0.0227936	0.0251586	0.0115907	0.0440368	0.0660026	0.0632549	0.048685	0.00409179	0.0221425	0.00658882	0.0181377	0.0223338	0.0157565	0.023187	0.116302	0.00514893
'pre'	-4.272	0.0230463	0.0254748	0.0117131	0.0444677	0.0666041	0.0637626	0.0491163	0.00415651	0.0223913	0.00668019	0.0183556	0.0225207	0.0158998	0.0234685	0.117123	0.00519948
'pre'	-4.26	0.0233016	0.0257951	0.0118372	0.0449024	0.0672099	0.0642734	0.0495507	0.00422215	0.0226425	0.00677268	0.0185757	0.02271	0.0160449	0.023753	0.117948	0.0052507
'pre'	-4.248	0.0235594	0.0261197	0.011963	0.0453409	0.0678199	0.0647874	0.0499882	0.00428871	0.022896	0.0068663	0.018798	0.0229019	0.0161919	0.0240403	0.118777	0.00530262
'pre'	-4.236	0.0238199	0.0264484	0.0120906	0.0457831	0.0684342	0.0653046	0.0504287	0.00435621	0.023152	0.00696106	0.0190226	0.0230963	0.0163408	0.0243306	0.11961	0.00535523
'pre'	-4.224	0.0240831	0.0267815	0.0122199	0.0462291	0.0690528	0.065825	0.0508723	0.00442466	0.0234105	0.00705698	0.0192495	0.0232933	0.0164916	0.0246237	0.120447	0.00540854
'pre'	-4.212	0.024349	0.0271188	0.0123509	0.0466789	0.0696757	0.0663486	0.051319	0.00449407	0.0236714	0.00715405	0.0194788	0.0234929	0.0166444	0.0249199	0.121289	0.00546256
'pre'	-4.2	0.0246176	0.0274605	0.0124838	0.0471326	0.0703029	0.0668754	0.0517688	0.00456444	0.0239348	0.00725231	0.0197103	0.0236951	0.016799	0.025219	0.122134	0.00551731
'pre'	-4.188	0.0248889	0.0278066	0.0126185	0.0475901	0.0709345	0.0674054	0.0522218	0.0046358	0.0242007	0.00735175	0.0199442	0.0239	0.0169557	0.0255211	0.122984	0.00557278
'pre'	-4.176	0.0251629	0.0281572	0.012755	0.0480516	0.0715704	0.0679387	0.0526779	0.00470816	0.0244691	0.00745239	0.0201805	0.0241076	0.0171143	0.0258263	0.123838	0.00562898
'pre'	-4.164	0.0254397	0.0285122	0.0128934	0.0485169	0.0722107	0.0684752	0.0531371	0.00478151	0.02474	0.00755425	0.0204192	0.024318	0.0172749	0.0261345	0.124696	0.00568593
'pre'	-4.152	0.0257193	0.0288717	0.0130337	0.0489861	0.0728554	0.069015	0.0535995	0.00485589	0.0250135	0.00765733	0.0206603	0.024531	0.0174376	0.0264457	0.125558	0.00574364
'pre'	-4.14	0.0260017	0.0292358	0.0131758	0.0494593	0.0735046	0.0695581	0.0540651	0.0049313	0.0252895	0.00776164	0.0209038	0.0247469	0.0176023	0.0267601	0.126424	0.0058021
'pre'	-4.128	0.0262869	0.0296045	0.0133199	0.0499364	0.0741581	0.0701045	0.0545339	0.00500774	0.0255681	0.0078672	0.0211497	0.0249656	0.0177691	0.0270776	0.127294	0.00586133
'pre'	-4.116	0.026575	0.0299779	0.0134659	0.0504176	0.0748161	0.0706541	0.0550059	0.00508525	0.0258493	0.00797403	0.0213981	0.0251871	0.0179379	0.0273982	0.128169	0.00592135
'pre'	-4.104	0.026866	0.0303559	0.0136139	0.0509027	0.0754785	0.0712071	0.0554811	0.00516381	0.0261332	0.00808212	0.021649	0.0254114	0.0181089	0.0277219	0.129048	0.00598214
'pre'	-4.092	0.0271598	0.0307387	0.0137638	0.0513919	0.0761454	0.0717633	0.0559596	0.00524346	0.0264197	0.00819151	0.0219024	0.0256387	0.018282	0.0280489	0.129931	0.00604374
'pre'	-4.08	0.0274566	0.0311263	0.0139158	0.0518851	0.0768168	0.0723229	0.0564413	0.0053242	0.0267088	0.00830219	0.0221583	0.0258688	0.0184573	0.028379	0.130818	0.00610614
'pre'	-4.068	0.0277563	0.0315187	0.0140698	0.0523824	0.0774927	0.0728859	0.0569263	0.00540604	0.0270006	0.00841418	0.0224167	0.026102	0.0186347	0.0287124	0.131709	0.00616935
'pre'	-4.056	0.0280589	0.0319159	0.0142258	0.0528838	0.0781732	0.0734522	0.0574145	0.00548899	0.0272951	0.0085275	0.0226777	0.0263381	0.0188144	0.0290491	0.132604	0.00623339
'pre'	-4.044	0.0283645	0.0323181	0.0143839	0.0533893	0.0788581	0.0740218	0.057906	0.00557308	0.0275923	0.00864215	0.0229413	0.0265772	0.0189962	0.029389	0.133504	0.00629826
'pre'	-4.032	0.0286732	0.0327252	0.0145441	0.053899	0.0795476	0.0745948	0.0584009	0.00565831	0.0278923	0.00875815	0.0232074	0.0268194	0.0191803	0.0297322	0.134408	0.00636397
'pre'	-4.02	0.0289848	0.0331374	0.0147065	0.0544128	0.0802417	0.0751712	0.058899	0.00574469	0.0281949	0.00887552	0.0234762	0.0270646	0.0193666	0.0300787	0.135316	0.00643053
'pre'	-4.008	0.0292995	0.0335545	0.0148709	0.0549308	0.0809403	0.075751	0.0594005	0.00583224	0.0285004	0.00899426	0.0237476	0.0273129	0.0195553	0.0304285	0.136228	0.00649795
'pre'	-3.996	0.0296172	0.0339768	0.0150375	0.055453	0.0816436	0.0763342	0.0599053	0.00592098	0.0288086	0.00911439	0.0240217	0.0275644	0.0197462	0.0307818	0.137144	0.00656624
'pre'	-3.984	0.0299381	0.0344042	0.0152063	0.0559794	0.0823514	0.0769208	0.0604135	0.00601091	0.0291197	0.00923592	0.0242984	0.027819	0.0199395	0.0311384	0.138065	0.00663541
'pre'	-3.972	0.030262	0.0348367	0.0153773	0.05651	0.0830639	0.0775108	0.060925	0.00610204	0.0294335	0.00935887	0.0245778	0.0280768	0.0201351	0.0314984	0.13899	0.00670546
'pre'	-3.96	0.0305891	0.0352745	0.0155505	0.0570449	0.083781	0.0781043	0.06144	0.0061944	0.0297502	0.00948325	0.0248599	0.0283379	0.0203331	0.0318619	0.139919	0.00677642
'pre'	-3.948	0.0309193	0.0357176	0.015726	0.0575842	0.0845028	0.0787012	0.0619583	0.006288	0.0300697	0.00960908	0.0251448	0.0286022	0.0205334	0.0322288	0.140852	0.00684828
'pre'	-3.936	0.0312527	0.036166	0.0159038	0.0581277	0.0852292	0.0793015	0.06248	0.00638285	0.0303922	0.00973635	0.0254324	0.0288698	0.0207362	0.0325992	0.141789	0.00692106
'pre'	-3.924	0.0315893	0.0366197	0.0160839	0.0586755	0.0859603	0.0799053	0.0630051	0.00647896	0.0307175	0.0098651	0.0257227	0.0291407	0.0209415	0.0329731	0.142731	0.00699477
'pre'	-3.912	0.0319291	0.0370788	0.0162662	0.0592277	0.0866961	0.0805126	0.0635337	0.00657634	0.0310457	0.00999534	0.0260159	0.0294149	0.0211492	0.0333505	0.143677	0.00706942
'pre'	-3.9	0.0322721	0.0375434	0.016451	0.0597842	0.0874366	0.0811233	0.0640657	0.00667502	0.0313768	0.0101271	0.0263118	0.0296925	0.0213594	0.0337315	0.144627	0.00714501
'pre'	-3.888	0.0326184	0.0380135	0.0166381	0.0603452	0.0881818	0.0817375	0.0646012	0.00677501	0.0317109	0.0102603	0.0266106	0.0299736	0.0215721	0.0341161	0.145581	0.00722156
'pre'	-3.876	0.032968	0.0384891	0.0168276	0.0609105	0.0889318	0.0823553	0.0651401	0.00687632	0.032048	0.0103951	0.0269122	0.0302581	0.0217873	0.0345042	0.14654	0.00729908
'pre'	-3.864	0.0333209	0.0389703	0.0170195	0.0614803	0.0896865	0.0829765	0.0656826	0.00697896	0.0323881	0.0105314	0.0272167	0.030546	0.0220051	0.034896	0.147503	0.00737758
'pre'	-3.852	0.0336771	0.0394571	0.0172139	0.0620546	0.0904459	0.0836013	0.0662285	0.00708295	0.0327311	0.0106693	0.0275241	0.0308375	0.0222255	0.0352914	0.14847	0.00745707
'pre'	-3.84	0.0340367	0.0399496	0.0174107	0.0626333	0.0912102	0.0842296	0.0667779	0.00718831	0.0330772	0.0108087	0.0278343	0.0311325	0.0224485	0.0356905	0.149441	0.00753755
'pre'	-3.828	0.0343996	0.0404478	0.01761	0.0632165	0.0919792	0.0848614	0.0673309	0.00729505	0.0334263	0.0109497	0.0281475	0.0314311	0.0226741	0.0360932	0.150416	0.00761905
'pre'	-3.816	0.0347659	0.0409518	0.0178119	0.0638042	0.0927531	0.0854968	0.0678873	0.00740318	0.0337785	0.0110923	0.0284637	0.0317332	0.0229023	0.0364997	0.151396	0.00770157
'pre'	-3.804	0.0351357	0.0414617	0.0180163	0.0643964	0.0935317	0.0861357	0.0684474	0.00751273	0.0341338	0.0112366	0.0287828	0.0320391	0.0231333	0.03691	0.15238	0.00778511
'pre'	-3.792	0.0355089	0.0419773	0.0182232	0.0649932	0.0943152	0.0867782	0.0690109	0.0076237	0.0344922	0.0113824	0.0291049	0.0323486	0.0233669	0.0373239	0.153368	0.0078697
'pre'	-3.78	0.0358855	0.0424989	0.0184328	0.0655946	0.0951035	0.0874243	0.0695781	0.0077361	0.0348536	0.0115299	0.02943	0.0326617	0.0236033	0.0377417	0.15436	0.00795535
'pre'	-3.768	0.0362656	0.0430264	0.018645	0.0662006	0.0958967	0.0880739	0.0701488	0.00784997	0.0352183	0.0116791	0.0297581	0.0329787	0.0238424	0.0381633	0.155357	0.00804206
'pre'	-3.756	0.0366492	0.0435599	0.0188598	0.0668112	0.0966947	0.0887272	0.0707232	0.00796531	0.035586	0.0118299	0.0300893	0.0332994	0.0240843	0.0385887	0.156358	0.00812984
'pre'	-3.744	0.0370364	0.0440995	0.0190773	0.0674264	0.0974976	0.089384	0.0713011	0.00808213	0.035957	0.0119824	0.0304235	0.0336239	0.024329	0.039018	0.157363	0.00821871
'pre'	-3.732	0.0374271	0.0446452	0.0192975	0.0680463	0.0983054	0.0900445	0.0718826	0.00820046	0.0363311	0.0121366	0.0307609	0.0339522	0.0245765	0.0394511	0.158372	0.00830867
'pre'	-3.72	0.0378214	0.0451969	0.0195204	0.0686708	0.0991181	0.0907086	0.0724678	0.0083203	0.0367085	0.0122926	0.0311013	0.0342844	0.0248269	0.0398882	0.159386	0.00839975
'pre'	-3.708	0.0382193	0.0457549	0.0197461	0.0693001	0.0999357	0.0913763	0.0730567	0.00844168	0.037089	0.0124502	0.0314448	0.0346206	0.0250802	0.0403292	0.160404	0.00849194
'pre'	-3.696	0.0386208	0.0463191	0.0199745	0.069934	0.100758	0.0920476	0.0736491	0.00856462	0.0374729	0.0126096	0.0317915	0.0349606	0.0253363	0.0407741	0.161426	0.00858527
'pre'	-3.684	0.0390259	0.0468896	0.0202058	0.0705727	0.101586	0.0927226	0.0742453	0.00868912	0.03786	0.0127708	0.0321414	0.0353047	0.0255954	0.041223	0.162452	0.00867974
'pre'	-3.672	0.0394347	0.0474664	0.0204399	0.0712161	0.102418	0.0934012	0.0748451	0.0088152	0.0382504	0.0129338	0.0324945	0.0356527	0.0258574	0.0416759	0.163483	0.00877537
'pre'	-3.66	0.0398472	0.0480496	0.0206769	0.0718644	0.103256	0.0940835	0.0754486	0.00894289	0.0386441	0.0130985	0.0328507	0.0360048	0.0261224	0.0421329	0.164518	0.00887216
'pre'	-3.648	0.0402634	0.0486391	0.0209167	0.0725174	0.104098	0.0947695	0.0760558	0.00907219	0.0390411	0.0132651	0.0332102	0.0363609	0.0263904	0.0425938	0.165557	0.00897013
'pre'	-3.636	0.0406833	0.0492352	0.0211594	0.0731752	0.104945	0.0954592	0.0766668	0.00920313	0.0394415	0.0134335	0.033573	0.0367212	0.0266615	0.0430589	0.1666	0.0090693
'pre'	-3.624	0.041107	0.0498377	0.0214051	0.0738378	0.105798	0.0961525	0.0772814	0.00933572	0.0398452	0.0136037	0.033939	0.0370856	0.0269356	0.043528	0.167647	0.00916966
'pre'	-3.612	0.0415344	0.0504468	0.0216538	0.0745053	0.106655	0.0968495	0.0778998	0.00946998	0.0402523	0.0137758	0.0343083	0.0374542	0.0272127	0.0440013	0.168699	0.00927124
'pre'	-3.6	0.0419657	0.0510625	0.0219054	0.0751777	0.107517	0.0975503	0.078522	0.00960592	0.0406628	0.0139498	0.0346809	0.037827	0.027493	0.0444787	0.169755	0.00937405
'pre'	-3.588	0.0424008	0.0516848	0.0221601	0.075855	0.108385	0.0982547	0.0791479	0.00974357	0.0410768	0.0141256	0.0350568	0.038204	0.0277764	0.0449602	0.170815	0.0094781
'pre'	-3.576	0.0428397	0.0523138	0.0224178	0.0765371	0.109257	0.0989629	0.0797775	0.00988293	0.0414942	0.0143034	0.0354361	0.0385854	0.028063	0.045446	0.171879	0.00958339
'pre'	-3.564	0.0432825	0.0529496	0.0226787	0.0772242	0.110134	0.0996748	0.080411	0.010024	0.041915	0.0144831	0.0358188	0.038971	0.0283528	0.0459359	0.172948	0.00968995
'pre'	-3.552	0.0437291	0.0535921	0.0229426	0.0779162	0.111017	0.10039	0.0810482	0.0101669	0.0423393	0.0146647	0.0362049	0.039361	0.0286457	0.0464301	0.174021	0.00979779
'pre'	-3.54	0.0441797	0.0542415	0.0232096	0.0786132	0.111904	0.10111	0.0816893	0.0103115	0.0427671	0.0148483	0.0365944	0.0397554	0.028942	0.0469286	0.175098	0.00990692
'pre'	-3.528	0.0446343	0.0548977	0.0234798	0.0793152	0.112797	0.101833	0.0823341	0.0104579	0.0431985	0.0150339	0.0369873	0.0401542	0.0292414	0.0474313	0.176179	0.0100174
'pre'	-3.516	0.0450927	0.0555609	0.0237532	0.0800221	0.113695	0.10256	0.0829828	0.0106062	0.0436334	0.0152214	0.0373837	0.0405575	0.0295442	0.0479384	0.177265	0.0101291
'pre'	-3.504	0.0455552	0.056231	0.0240299	0.0807341	0.114598	0.10329	0.0836354	0.0107562	0.0440718	0.015411	0.0377835	0.0409653	0.0298503	0.0484497	0.178354	0.0102422
'pre'	-3.492	0.0460217	0.0569081	0.0243098	0.0814511	0.115505	0.104025	0.0842917	0.0109081	0.0445138	0.0156025	0.0381869	0.0413776	0.0301597	0.0489655	0.179448	0.0103566
'pre'	-3.48	0.0464922	0.0575923	0.0245929	0.0821732	0.116418	0.104763	0.084952	0.0110619	0.0449594	0.0157961	0.0385937	0.0417945	0.0304726	0.0494856	0.180546	0.0104723
'pre'	-3.468	0.0469667	0.0582836	0.0248794	0.0829003	0.117337	0.105505	0.0856161	0.0112175	0.0454086	0.0159918	0.0390041	0.0422159	0.0307888	0.0500101	0.181649	0.0105895
'pre'	-3.456	0.0474453	0.058982	0.0251692	0.0836326	0.11826	0.106251	0.0862841	0.0113751	0.0458614	0.0161896	0.0394181	0.0426421	0.0311084	0.050539	0.182755	0.010708
'pre'	-3.444	0.047928	0.0596876	0.0254624	0.0843699	0.119188	0.107	0.0869559	0.0115346	0.0463179	0.0163894	0.0398357	0.0430728	0.0314315	0.0510724	0.183866	0.0108279
'pre'	-3.432	0.0484149	0.0604005	0.0257589	0.0851124	0.120122	0.107754	0.0876317	0.011696	0.0467781	0.0165913	0.0402568	0.0435083	0.0317581	0.0516102	0.184981	0.0109492
'pre'	-3.42	0.0489058	0.0611206	0.0260589	0.0858599	0.12106	0.108511	0.0883114	0.0118593	0.0472419	0.0167954	0.0406816	0.0439486	0.0320882	0.0521525	0.1861	0.011072
'pre'	-3.408	0.049401	0.0618481	0.0263624	0.0866127	0.122004	0.109272	0.088995	0.0120247	0.0477095	0.0170016	0.04111	0.0443936	0.0324218	0.0526994	0.187223	0.0111961
'pre'	-3.396	0.0499003	0.0625829	0.0266693	0.0873706	0.122953	0.110037	0.0896825	0.012192	0.0481808	0.01721	0.0415421	0.0448435	0.032759	0.0532508	0.188351	0.0113217
'pre'	-3.384	0.0504038	0.0633251	0.0269798	0.0881337	0.123907	0.110805	0.090374	0.0123613	0.0486558	0.0174206	0.0419779	0.0452982	0.0330998	0.0538068	0.189483	0.0114488
'pre'	-3.372	0.0509116	0.0640748	0.0272938	0.088902	0.124867	0.111578	0.0910694	0.0125327	0.0491346	0.0176333	0.0424174	0.0457577	0.0334442	0.0543673	0.190618	0.0115774
'pre'	-3.36	0.0514236	0.064832	0.0276114	0.0896756	0.125831	0.112354	0.0917688	0.0127062	0.0496172	0.0178483	0.0428606	0.0462223	0.0337923	0.0549324	0.191758	0.0117074
'pre'	-3.348	0.0519398	0.0655967	0.0279325	0.0904544	0.126801	0.113135	0.0924722	0.0128817	0.0501035	0.0180655	0.0433075	0.0466917	0.034144	0.0555022	0.192903	0.011839
'pre'	-3.336	0.0524604	0.0663691	0.0282574	0.0912384	0.127776	0.113919	0.0931795	0.0130593	0.0505937	0.0182849	0.0437582	0.0471662	0.0344995	0.0560767	0.194051	0.011972
'pre'	-3.324	0.0529853	0.067149	0.0285858	0.0920277	0.128756	0.114707	0.0938908	0.013239	0.0510878	0.0185066	0.0442128	0.0476457	0.0348586	0.0566558	0.195203	0.0121066
'pre'	-3.312	0.0535146	0.0679366	0.028918	0.0928223	0.129741	0.115498	0.0946062	0.0134208	0.0515857	0.0187306	0.0446711	0.0481303	0.0352216	0.0572396	0.19636	0.0122428
'pre'	-3.3	0.0540482	0.068732	0.0292539	0.0936222	0.130732	0.116294	0.0953255	0.0136048	0.0520874	0.0189569	0.0451333	0.04862	0.0355883	0.0578282	0.197521	0.0123805
'pre'	-3.288	0.0545862	0.0695351	0.0295936	0.0944274	0.131728	0.117094	0.0960489	0.013791	0.0525931	0.0191855	0.0455993	0.0491149	0.0359589	0.0584214	0.198686	0.0125197
'pre'	-3.276	0.0551286	0.070346	0.0299371	0.095238	0.132729	0.117897	0.0967762	0.0139793	0.0531027	0.0194165	0.0460692	0.0496149	0.0363333	0.0590195	0.199855	0.0126606
'pre'	-3.264	0.0556754	0.0711647	0.0302844	0.0960539	0.133735	0.118704	0.0975077	0.0141699	0.0536162	0.0196498	0.0465429	0.0501201	0.0367116	0.0596224	0.201028	0.0128031
'pre'	-3.252	0.0562267	0.0719914	0.0306355	0.0968752	0.134746	0.119516	0.0982431	0.0143627	0.0541337	0.0198855	0.0470206	0.0506306	0.0370937	0.06023	0.202205	0.0129472
'pre'	-3.24	0.0567824	0.0728259	0.0309905	0.0977018	0.135763	0.120331	0.0989827	0.0145578	0.0546551	0.0201236	0.0475023	0.0511464	0.0374798	0.0608425	0.203387	0.0130929
'pre'	-3.228	0.0573427	0.0736684	0.0313494	0.0985339	0.136785	0.12115	0.0997262	0.0147551	0.0551806	0.0203641	0.0479879	0.0516675	0.0378699	0.0614599	0.204572	0.0132403
'pre'	-3.216	0.0579075	0.074519	0.0317123	0.0993713	0.137812	0.121973	0.100474	0.0149548	0.05571	0.020607	0.0484774	0.052194	0.038264	0.0620822	0.205762	0.0133893
'pre'	-3.204	0.0584768	0.0753776	0.0320792	0.100214	0.138845	0.1228	0.101226	0.0151567	0.0562435	0.0208524	0.048971	0.0527259	0.0386621	0.0627093	0.206956	0.01354
'pre'	-3.192	0.0590507	0.0762443	0.03245	0.101063	0.139883	0.12363	0.101981	0.015361	0.056781	0.0211003	0.0494686	0.0532632	0.0390642	0.0633414	0.208154	0.0136924
'pre'	-3.18	0.0596292	0.0771191	0.0328249	0.101916	0.140926	0.124465	0.102741	0.0155677	0.0573226	0.0213506	0.0499702	0.053806	0.0394704	0.0639784	0.209356	0.0138465
'pre'	-3.168	0.0602122	0.0780021	0.0332039	0.102776	0.141974	0.125304	0.103505	0.0157767	0.0578683	0.0216035	0.0504759	0.0543543	0.0398807	0.0646204	0.210561	0.0140024
'pre'	-3.156	0.0608	0.0788933	0.033587	0.10364	0.143027	0.126146	0.104274	0.0159882	0.058418	0.0218588	0.0509857	0.0549081	0.0402952	0.0652674	0.211772	0.01416
'pre'	-3.144	0.0613923	0.0797928	0.0339742	0.10451	0.144086	0.126993	0.105046	0.016202	0.0589719	0.0221167	0.0514995	0.0554675	0.0407138	0.0659194	0.212986	0.0143193
'pre'	-3.132	0.0619893	0.0807005	0.0343656	0.105386	0.14515	0.127844	0.105822	0.0164183	0.0595299	0.0223772	0.0520175	0.0560326	0.0411366	0.0665764	0.214204	0.0144804
'pre'	-3.12	0.0625911	0.0816166	0.0347611	0.106267	0.14622	0.128698	0.106603	0.0166371	0.0600921	0.0226403	0.0525397	0.0566033	0.0415637	0.0672385	0.215426	0.0146433
'pre'	-3.108	0.0631975	0.082541	0.0351609	0.107154	0.147295	0.129556	0.107388	0.0168584	0.0606585	0.022906	0.053066	0.0571797	0.0419949	0.0679057	0.216652	0.014808
'pre'	-3.096	0.0638087	0.0834739	0.035565	0.108046	0.148374	0.130419	0.108176	0.0170821	0.061229	0.0231742	0.0535965	0.0577618	0.0424305	0.068578	0.217882	0.0149745
'pre'	-3.084	0.0644246	0.0844152	0.0359734	0.108944	0.14946	0.131285	0.108969	0.0173085	0.0618037	0.0234452	0.0541312	0.0583497	0.0428704	0.0692554	0.219117	0.0151429
'pre'	-3.072	0.0650454	0.085365	0.0363861	0.109848	0.15055	0.132155	0.109767	0.0175373	0.0623827	0.0237188	0.0546701	0.0589433	0.0433146	0.0699379	0.220355	0.0153131
'pre'	-3.06	0.0656709	0.0863233	0.0368031	0.110757	0.151646	0.13303	0.110568	0.0177688	0.062966	0.023995	0.0552132	0.0595428	0.0437632	0.0706257	0.221597	0.0154851
'pre'	-3.048	0.0663012	0.0872902	0.0372246	0.111671	0.152747	0.133908	0.111373	0.0180028	0.0635534	0.024274	0.0557607	0.0601482	0.0442162	0.0713185	0.222844	0.0156591
'pre'	-3.036	0.0669364	0.0882656	0.0376504	0.112592	0.153854	0.13479	0.112183	0.0182395	0.0641452	0.0245557	0.0563124	0.0607595	0.0446736	0.0720167	0.224094	0.015835
'pre'	-3.024	0.0675765	0.0892497	0.0380808	0.113518	0.154966	0.135676	0.112997	0.0184788	0.0647413	0.0248401	0.0568684	0.0613768	0.0451354	0.07272	0.225348	0.0160127
'pre'	-3.012	0.0682214	0.0902425	0.0385156	0.114449	0.156083	0.136566	0.113815	0.0187208	0.0653417	0.0251273	0.0574288	0.062	0.0456018	0.0734286	0.226606	0.0161924
'pre'	-3	0.0688712	0.091244	0.0389549	0.115386	0.157205	0.13746	0.114638	0.0189655	0.0659464	0.0254172	0.0579935	0.0626292	0.0460726	0.0741424	0.227869	0.0163741
'pre'	-2.988	0.069526	0.0922542	0.0393988	0.116329	0.158333	0.138359	0.115464	0.0192129	0.0665555	0.02571	0.0585625	0.0632645	0.046548	0.0748615	0.229135	0.0165577
'pre'	-2.976	0.0701857	0.0932731	0.0398473	0.117277	0.159466	0.139261	0.116295	0.019463	0.0671689	0.0260056	0.059136	0.0639059	0.047028	0.075586	0.230405	0.0167433
'pre'	-2.964	0.0708504	0.0943009	0.0403004	0.118232	0.160604	0.140167	0.11713	0.0197159	0.0677867	0.026304	0.0597138	0.0645534	0.0475126	0.0763157	0.231679	0.0169309
'pre'	-2.952	0.0715201	0.0953375	0.0407582	0.119191	0.161747	0.141077	0.117969	0.0199716	0.068409	0.0266052	0.0602961	0.065207	0.0480018	0.0770509	0.232957	0.0171205
'pre'	-2.94	0.0721948	0.096383	0.0412206	0.120157	0.162896	0.141991	0.118813	0.0202301	0.0690356	0.0269094	0.0608828	0.0658669	0.0484956	0.0777914	0.234238	0.0173122
'pre'	-2.928	0.0728745	0.0974374	0.0416878	0.121128	0.16405	0.142909	0.119661	0.0204914	0.0696667	0.0272164	0.061474	0.066533	0.0489942	0.0785372	0.235524	0.0175058
'pre'	-2.916	0.0735592	0.0985007	0.0421597	0.122105	0.16521	0.143831	0.120513	0.0207555	0.0703023	0.0275264	0.0620697	0.0672053	0.0494975	0.0792885	0.236814	0.0177016
'pre'	-2.904	0.074249	0.099573	0.0426364	0.123088	0.166375	0.144757	0.121369	0.0210226	0.0709423	0.0278393	0.0626699	0.0678839	0.0500055	0.0800452	0.238107	0.0178995
'pre'	-2.892	0.074944	0.100654	0.0431179	0.124076	0.167545	0.145688	0.12223	0.0212925	0.0715868	0.0281551	0.0632746	0.0685689	0.0505183	0.0808074	0.239404	0.0180994
'pre'	-2.88	0.075644	0.101745	0.0436042	0.12507	0.16872	0.146622	0.123094	0.0215654	0.0722358	0.028474	0.0638839	0.0692602	0.0510359	0.081575	0.240706	0.0183015
'pre'	-2.868	0.0763491	0.102844	0.0440955	0.12607	0.169901	0.14756	0.123963	0.0218412	0.0728894	0.0287958	0.0644977	0.069958	0.0515584	0.0823481	0.242011	0.0185057
'pre'	-2.856	0.0770594	0.103952	0.0445916	0.127076	0.171087	0.148502	0.124837	0.02212	0.0735474	0.0291207	0.0651161	0.0706621	0.0520857	0.0831268	0.243319	0.0187121
'pre'	-2.844	0.0777749	0.10507	0.0450927	0.128087	0.172278	0.149448	0.125715	0.0224018	0.0742101	0.0294485	0.0657391	0.0713728	0.0526179	0.0839109	0.244632	0.0189206
'pre'	-2.832	0.0784955	0.106197	0.0455988	0.129104	0.173474	0.150398	0.126597	0.0226866	0.0748773	0.0297795	0.0663667	0.0720899	0.053155	0.0847006	0.245949	0.0191313
'pre'	-2.82	0.0792214	0.107333	0.0461099	0.130127	0.174676	0.151353	0.127483	0.0229745	0.0755491	0.0301135	0.066999	0.0728136	0.0536971	0.0854958	0.247269	0.0193442
'pre'	-2.808	0.0799524	0.108478	0.0466261	0.131156	0.175883	0.152311	0.128373	0.0232654	0.0762255	0.0304506	0.0676359	0.0735439	0.0542442	0.0862966	0.248593	0.0195594
'pre'	-2.796	0.0806888	0.109632	0.0471473	0.13219	0.177096	0.153273	0.129268	0.0235595	0.0769065	0.0307909	0.0682775	0.0742808	0.0547962	0.0871031	0.249921	0.0197768
'pre'	-2.784	0.0814303	0.110796	0.0476736	0.133231	0.178313	0.154239	0.130168	0.0238566	0.0775922	0.0311343	0.0689238	0.0750243	0.0553534	0.0879151	0.251252	0.0199965
'pre'	-2.772	0.0821772	0.111969	0.0482051	0.134277	0.179536	0.15521	0.131071	0.0241569	0.0782825	0.0314808	0.0695748	0.0757745	0.0559155	0.0887328	0.252587	0.0202184
'pre'	-2.76	0.0829294	0.113151	0.0487417	0.135329	0.180764	0.156184	0.131979	0.0244604	0.0789775	0.0318306	0.0702306	0.0765314	0.0564828	0.0895561	0.253926	0.0204426
'pre'	-2.748	0.0836868	0.114343	0.0492836	0.136387	0.181998	0.157162	0.132891	0.024767	0.0796772	0.0321835	0.0708911	0.077295	0.0570552	0.0903851	0.255269	0.0206692
'pre'	-2.736	0.0844496	0.115544	0.0498307	0.13745	0.183236	0.158145	0.133808	0.0250769	0.0803815	0.0325397	0.0715564	0.0780654	0.0576328	0.0912197	0.256616	0.0208981
'pre'	-2.724	0.0852178	0.116754	0.0503831	0.13852	0.18448	0.159131	0.134729	0.02539	0.0810906	0.0328991	0.0722265	0.0788426	0.0582156	0.0920601	0.257966	0.0211293
'pre'	-2.712	0.0859913	0.117974	0.0509408	0.139595	0.185729	0.160122	0.135654	0.0257064	0.0818045	0.0332617	0.0729014	0.0796267	0.0588035	0.0929062	0.25932	0.0213629
'pre'	-2.7	0.0867703	0.119203	0.0515038	0.140676	0.186984	0.161116	0.136583	0.026026	0.082523	0.0336277	0.0735811	0.0804176	0.0593967	0.093758	0.260677	0.0215989
'pre'	-2.688	0.0875546	0.120441	0.0520722	0.141763	0.188243	0.162114	0.137517	0.026349	0.0832464	0.033997	0.0742656	0.0812154	0.0599952	0.0946156	0.262038	0.0218373
'pre'	-2.676	0.0883444	0.121689	0.0526461	0.142856	0.189508	0.163117	0.138455	0.0266754	0.0839745	0.0343695	0.074955	0.0820202	0.060599	0.0954789	0.263403	0.0220782
'pre'	-2.664	0.0891395	0.122947	0.0532253	0.143955	0.190778	0.164123	0.139398	0.0270051	0.0847074	0.0347455	0.0756493	0.0828319	0.0612081	0.0963481	0.264771	0.0223215
'pre'	-2.652	0.0899402	0.124214	0.05381	0.14506	0.192054	0.165134	0.140345	0.0273382	0.0854451	0.0351248	0.0763486	0.0836506	0.0618226	0.097223	0.266143	0.0225672
'pre'	-2.64	0.0907463	0.125491	0.0544003	0.14617	0.193334	0.166148	0.141296	0.0276747	0.0861876	0.0355075	0.0770527	0.0844764	0.0624424	0.0981037	0.267519	0.0228154
'pre'	-2.628	0.091558	0.126777	0.054996	0.147286	0.19462	0.167167	0.142252	0.0280147	0.086935	0.0358936	0.0777617	0.0853092	0.0630677	0.0989903	0.268898	0.0230662
'pre'	-2.616	0.0923751	0.128073	0.0555974	0.148409	0.195911	0.168189	0.143212	0.0283581	0.0876872	0.0362832	0.0784757	0.0861491	0.0636984	0.0998827	0.270281	0.0233194
'pre'	-2.604	0.0931977	0.129378	0.0562043	0.149537	0.197207	0.169216	0.144176	0.028705	0.0884443	0.0366762	0.0791947	0.0869962	0.0643345	0.100781	0.271667	0.0235752
'pre'	-2.592	0.0940259	0.130693	0.0568169	0.150671	0.198508	0.170247	0.145145	0.0290555	0.0892063	0.0370726	0.0799187	0.0878503	0.0649762	0.101685	0.273057	0.0238336
'pre'	-2.58	0.0948597	0.132018	0.0574351	0.151811	0.199814	0.171281	0.146118	0.0294095	0.0899732	0.0374726	0.0806476	0.0887117	0.0656234	0.102595	0.27445	0.0240945
'pre'	-2.568	0.095699	0.133352	0.058059	0.152956	0.201126	0.17232	0.147096	0.0297671	0.0907449	0.0378761	0.0813816	0.0895803	0.0662761	0.103511	0.275847	0.0243581
'pre'	-2.556	0.0965439	0.134696	0.0586887	0.154108	0.202443	0.173362	0.148078	0.0301283	0.0915216	0.0382831	0.0821206	0.0904561	0.0669345	0.104433	0.277247	0.0246242
'pre'	-2.544	0.0973944	0.136049	0.0593241	0.155266	0.203765	0.174409	0.149064	0.0304931	0.0923033	0.0386937	0.0828647	0.0913392	0.0675984	0.105361	0.278651	0.024893
'pre'	-2.532	0.0982506	0.137413	0.0599653	0.156429	0.205092	0.17546	0.150054	0.0308615	0.0930899	0.0391079	0.0836139	0.0922296	0.068268	0.106295	0.280058	0.0251644
'pre'	-2.52	0.0991124	0.138785	0.0606124	0.157599	0.206424	0.176514	0.151049	0.0312336	0.0938814	0.0395257	0.0843681	0.0931273	0.0689432	0.107234	0.281468	0.0254386
'pre'	-2.508	0.0999798	0.140168	0.0612653	0.158774	0.207761	0.177573	0.152049	0.0316095	0.0946779	0.0399471	0.0851274	0.0940323	0.0696241	0.10818	0.282883	0.0257154
'pre'	-2.496	0.100853	0.141561	0.0619241	0.159955	0.209104	0.178636	0.153053	0.0319891	0.0954794	0.0403721	0.0858919	0.0949448	0.0703108	0.109132	0.2843	0.0259949
'pre'	-2.484	0.101732	0.142963	0.0625888	0.161142	0.210451	0.179702	0.154061	0.0323724	0.096286	0.0408008	0.0866615	0.0958647	0.0710031	0.110089	0.285721	0.0262772
'pre'	-2.472	0.102616	0.144375	0.0632594	0.162335	0.211804	0.180773	0.155073	0.0327595	0.0970975	0.0412332	0.0874362	0.096792	0.0717013	0.111053	0.287145	0.0265622
'pre'	-2.46	0.103506	0.145796	0.0639361	0.163534	0.213161	0.181847	0.15609	0.0331504	0.0979141	0.0416693	0.0882162	0.0977267	0.0724052	0.112023	0.288573	0.02685
'pre'	-2.448	0.104402	0.147228	0.0646187	0.164739	0.214524	0.182926	0.157112	0.0335451	0.0987357	0.0421091	0.0890013	0.098669	0.073115	0.112999	0.290003	0.0271406
'pre'	-2.436	0.105304	0.148669	0.0653074	0.165949	0.215892	0.184009	0.158137	0.0339437	0.0995623	0.0425527	0.0897915	0.0996188	0.0738306	0.11398	0.291438	0.027434
'pre'	-2.424	0.106211	0.15012	0.0660022	0.167166	0.217265	0.185095	0.159167	0.0343462	0.100394	0.043	0.0905871	0.100576	0.0745521	0.114968	0.292875	0.0277303
'pre'	-2.412	0.107124	0.15158	0.0667031	0.168388	0.218643	0.186186	0.160202	0.0347526	0.101231	0.0434512	0.0913878	0.101541	0.0752796	0.115962	0.294316	0.0280294
'pre'	-2.4	0.108043	0.153051	0.0674101	0.169617	0.220026	0.18728	0.161241	0.035163	0.102073	0.0439061	0.0921938	0.102514	0.0760129	0.116962	0.29576	0.0283313
'pre'	-2.388	0.108968	0.154531	0.0681232	0.170851	0.221413	0.188379	0.162284	0.0355773	0.10292	0.0443649	0.093005	0.103494	0.0767522	0.117969	0.297207	0.0286362
'pre'	-2.376	0.109899	0.156021	0.0688426	0.172091	0.222806	0.189481	0.163332	0.0359956	0.103772	0.0448275	0.0938215	0.104481	0.0774975	0.118981	0.298658	0.028944
'pre'	-2.364	0.110835	0.157521	0.0695682	0.173337	0.224204	0.190588	0.164384	0.036418	0.104629	0.045294	0.0946433	0.105477	0.0782488	0.119999	0.300112	0.0292547
'pre'	-2.352	0.111777	0.159031	0.0703001	0.174589	0.225607	0.191698	0.16544	0.0368443	0.105491	0.0457645	0.0954705	0.10648	0.0790061	0.121024	0.301568	0.0295684
'pre'	-2.34	0.112725	0.16055	0.0710382	0.175847	0.227015	0.192812	0.166501	0.0372748	0.106359	0.0462388	0.0963029	0.107491	0.0797694	0.122054	0.303029	0.0298851
'pre'	-2.328	0.113679	0.16208	0.0717827	0.17711	0.228428	0.193931	0.167566	0.0377093	0.107232	0.0467171	0.0971406	0.10851	0.0805389	0.123091	0.304492	0.0302047
'pre'	-2.316	0.114639	0.163619	0.0725335	0.17838	0.229845	0.195053	0.168635	0.038148	0.108109	0.0471993	0.0979837	0.109536	0.0813145	0.124134	0.305958	0.0305274
'pre'	-2.304	0.115604	0.165168	0.0732907	0.179655	0.231268	0.196179	0.169709	0.0385908	0.108992	0.0476855	0.0988322	0.11057	0.0820962	0.125183	0.307428	0.0308531
'pre'	-2.292	0.116576	0.166727	0.0740543	0.180937	0.232696	0.197309	0.170788	0.0390378	0.109881	0.0481757	0.099686	0.111612	0.082884	0.126238	0.3089	0.0311819
'pre'	-2.28	0.117553	0.168295	0.0748243	0.182224	0.234128	0.198443	0.17187	0.0394891	0.110774	0.04867	0.100545	0.112662	0.0836781	0.1273	0.310376	0.0315137
'pre'	-2.268	0.118536	0.169873	0.0756008	0.183517	0.235565	0.199581	0.172957	0.0399445	0.111673	0.0491683	0.10141	0.11372	0.0844783	0.128368	0.311855	0.0318487
'pre'	-2.256	0.119526	0.171462	0.0763838	0.184816	0.237007	0.200723	0.174049	0.0404042	0.112577	0.0496706	0.10228	0.114785	0.0852848	0.129441	0.313337	0.0321867
'pre'	-2.244	0.120521	0.17306	0.0771733	0.18612	0.238454	0.201869	0.175144	0.0408682	0.113486	0.0501771	0.103155	0.115859	0.0860975	0.130521	0.314821	0.032528
'pre'	-2.232	0.121522	0.174667	0.0779694	0.187431	0.239906	0.203018	0.176245	0.0413365	0.1144	0.0506876	0.104036	0.11694	0.0869165	0.131608	0.316309	0.0328723
'pre'	-2.22	0.122529	0.176285	0.078772	0.188747	0.241363	0.204172	0.177349	0.0418092	0.11532	0.0512023	0.104923	0.118029	0.0877418	0.1327	0.3178	0.0332199
'pre'	-2.208	0.123542	0.177912	0.0795812	0.190069	0.242824	0.205329	0.178458	0.0422862	0.116244	0.0517211	0.105814	0.119127	0.0885735	0.133799	0.319294	0.0335707
'pre'	-2.196	0.124561	0.179549	0.0803971	0.191397	0.24429	0.206491	0.179571	0.0427676	0.117174	0.0522441	0.106712	0.120232	0.0894115	0.134904	0.32079	0.0339247
'pre'	-2.184	0.125586	0.181196	0.0812196	0.192731	0.245761	0.207656	0.180689	0.0432534	0.11811	0.0527713	0.107614	0.121345	0.0902558	0.136015	0.32229	0.0342819
'pre'	-2.172	0.126617	0.182853	0.0820488	0.194071	0.247237	0.208825	0.181811	0.0437437	0.11905	0.0533027	0.108523	0.122466	0.0911066	0.137133	0.323792	0.0346424
'pre'	-2.16	0.127654	0.184519	0.0828848	0.195416	0.248717	0.209998	0.182937	0.0442385	0.119996	0.0538383	0.109436	0.123596	0.0919637	0.138256	0.325298	0.0350062
'pre'	-2.148	0.128697	0.186195	0.0837275	0.196767	0.250203	0.211175	0.184068	0.0447377	0.120948	0.0543782	0.110356	0.124733	0.0928273	0.139386	0.326806	0.0353733
'pre'	-2.136	0.129745	0.187881	0.0845769	0.198124	0.251692	0.212355	0.185203	0.0452415	0.121904	0.0549224	0.111281	0.125878	0.0936974	0.140523	0.328317	0.0357437
'pre'	-2.124	0.1308	0.189576	0.0854331	0.199487	0.253187	0.21354	0.186342	0.0457498	0.122866	0.0554708	0.112211	0.127032	0.0945739	0.141665	0.329831	0.0361175
'pre'	-2.112	0.131861	0.191281	0.0862962	0.200856	0.254686	0.214728	0.187485	0.0462627	0.123833	0.0560236	0.113147	0.128194	0.095457	0.142814	0.331348	0.0364947
'pre'	-2.1	0.132928	0.192996	0.0871661	0.20223	0.25619	0.215921	0.188633	0.0467802	0.124806	0.0565807	0.114088	0.129363	0.0963466	0.143969	0.332867	0.0368752
'pre'	-2.088	0.134001	0.194721	0.0880429	0.20361	0.257698	0.217117	0.189786	0.0473024	0.125784	0.0571421	0.115035	0.130541	0.0972427	0.14513	0.334389	0.0372592
'pre'	-2.076	0.135081	0.196455	0.0889266	0.204996	0.259211	0.218317	0.190942	0.0478292	0.126767	0.057708	0.115988	0.131727	0.0981454	0.146298	0.335914	0.0376466
'pre'	-2.064	0.136166	0.198198	0.0898172	0.206387	0.260729	0.21952	0.192103	0.0483607	0.127756	0.0582782	0.116946	0.132921	0.0990546	0.147472	0.337442	0.0380374
'pre'	-2.052	0.137257	0.199952	0.0907147	0.207785	0.262251	0.220728	0.193268	0.0488969	0.12875	0.0588529	0.11791	0.134124	0.0999705	0.148652	0.338972	0.0384318
'pre'	-2.04	0.138354	0.201715	0.0916193	0.209187	0.263778	0.221939	0.194438	0.0494379	0.129749	0.0594319	0.11888	0.135334	0.100893	0.149839	0.340505	0.0388296
'pre'	-2.028	0.139458	0.203487	0.0925308	0.210596	0.265309	0.223154	0.195612	0.0499836	0.130754	0.0600155	0.119855	0.136553	0.101822	0.151032	0.342041	0.039231
'pre'	-2.016	0.140567	0.205269	0.0934494	0.21201	0.266845	0.224373	0.19679	0.0505341	0.131764	0.0606035	0.120836	0.13778	0.102758	0.152231	0.343579	0.0396359
'pre'	-2.004	0.141683	0.207061	0.094375	0.21343	0.268385	0.225595	0.197972	0.0510895	0.132779	0.061196	0.121822	0.139015	0.103701	0.153436	0.34512	0.0400443
'pre'	-1.992	0.142804	0.208862	0.0953076	0.214856	0.26993	0.226822	0.199159	0.0516496	0.1338	0.0617931	0.122814	0.140259	0.10465	0.154648	0.346663	0.0404564
'pre'	-1.98	0.143932	0.210672	0.0962474	0.216287	0.271479	0.228052	0.20035	0.0522147	0.134826	0.0623946	0.123812	0.14151	0.105606	0.155866	0.348209	0.040872
'pre'	-1.968	0.145066	0.212492	0.0971943	0.217724	0.273033	0.229286	0.201545	0.0527847	0.135858	0.0630008	0.124815	0.14277	0.106568	0.15709	0.349758	0.0412913
'pre'	-1.956	0.146206	0.214322	0.0981483	0.219167	0.274591	0.230523	0.202745	0.0533595	0.136895	0.0636115	0.125824	0.144038	0.107538	0.158321	0.351309	0.0417142
'pre'	-1.944	0.147352	0.216161	0.0991095	0.220615	0.276153	0.231765	0.203948	0.0539394	0.137937	0.0642268	0.126839	0.145315	0.108514	0.159558	0.352862	0.0421408
'pre'	-1.932	0.148504	0.218009	0.100078	0.222068	0.27772	0.23301	0.205156	0.0545242	0.138985	0.0648467	0.127859	0.146599	0.109497	0.160801	0.354418	0.0425711
'pre'	-1.92	0.149662	0.219866	0.101053	0.223528	0.279291	0.234259	0.206368	0.055114	0.140039	0.0654712	0.128885	0.147893	0.110487	0.162051	0.355976	0.0430051
'pre'	-1.908	0.150826	0.221733	0.102036	0.224992	0.280866	0.235511	0.207585	0.0557088	0.141097	0.0661004	0.129917	0.149194	0.111484	0.163307	0.357537	0.0434429
'pre'	-1.896	0.151997	0.223609	0.103026	0.226463	0.282446	0.236767	0.208806	0.0563087	0.142162	0.0667343	0.130954	0.150504	0.112487	0.164569	0.3591	0.0438844
'pre'	-1.884	0.153173	0.225495	0.104024	0.227939	0.28403	0.238027	0.210031	0.0569137	0.143231	0.0673729	0.131998	0.151821	0.113497	0.165838	0.360666	0.0443297
'pre'	-1.872	0.154356	0.227389	0.105028	0.22942	0.285618	0.23929	0.21126	0.0575238	0.144306	0.0680162	0.133047	0.153148	0.114515	0.167112	0.362234	0.0447787
'pre'	-1.86	0.155545	0.229293	0.10604	0.230907	0.28721	0.240558	0.212493	0.058139	0.145387	0.0686642	0.134101	0.154482	0.115539	0.168393	0.363804	0.0452316
'pre'	-1.848	0.15674	0.231206	0.107059	0.232399	0.288807	0.241828	0.213731	0.0587593	0.146473	0.069317	0.135162	0.155825	0.11657	0.169681	0.365376	0.0456884
'pre'	-1.836	0.157941	0.233128	0.108086	0.233897	0.290407	0.243103	0.214972	0.0593849	0.147564	0.0699745	0.136228	0.157177	0.117608	0.170975	0.366951	0.046149
'pre'	-1.824	0.159148	0.235059	0.10912	0.235401	0.292012	0.244381	0.216218	0.0600156	0.148661	0.0706369	0.1373	0.158536	0.118653	0.172275	0.368528	0.0466134
'pre'	-1.812	0.160361	0.236999	0.110161	0.236909	0.293621	0.245662	0.217468	0.0606516	0.149763	0.071304	0.138378	0.159904	0.119705	0.173581	0.370107	0.0470818
'pre'	-1.8	0.161581	0.238949	0.11121	0.238424	0.295234	0.246948	0.218722	0.0612929	0.150871	0.071976	0.139461	0.16128	0.120764	0.174894	0.371688	0.0475541
'pre'	-1.788	0.162806	0.240907	0.112266	0.239943	0.296851	0.248236	0.219981	0.0619394	0.151984	0.0726528	0.14055	0.162665	0.121829	0.176212	0.373272	0.0480304
'pre'	-1.776	0.164038	0.242874	0.11333	0.241468	0.298472	0.249529	0.221243	0.0625913	0.153103	0.0733344	0.141645	0.164058	0.122902	0.177538	0.374858	0.0485106
'pre'	-1.764	0.165276	0.24485	0.114401	0.242998	0.300098	0.250825	0.22251	0.0632485	0.154227	0.074021	0.142746	0.165459	0.123982	0.178869	0.376445	0.0489949
'pre'	-1.752	0.16652	0.246835	0.11548	0.244534	0.301727	0.252124	0.223781	0.063911	0.155356	0.0747125	0.143852	0.166869	0.125069	0.180207	0.378035	0.0494831
'pre'	-1.74	0.16777	0.248828	0.116566	0.246075	0.30336	0.253427	0.225056	0.064579	0.156491	0.0754088	0.144965	0.168287	0.126163	0.181551	0.379627	0.0499753
'pre'	-1.728	0.169026	0.250831	0.117659	0.247621	0.304997	0.254734	0.226335	0.0652523	0.157632	0.0761101	0.146083	0.169714	0.127264	0.182901	0.381221	0.0504717
'pre'	-1.716	0.170288	0.252842	0.11876	0.249173	0.306638	0.256044	0.227618	0.0659311	0.158778	0.0768164	0.147207	0.171148	0.128372	0.184257	0.382817	0.0509721
'pre'	-1.704	0.171556	0.254862	0.119869	0.25073	0.308283	0.257358	0.228905	0.0666153	0.159929	0.0775276	0.148336	0.172591	0.129487	0.18562	0.384415	0.0514766
'pre'	-1.692	0.172831	0.25689	0.120985	0.252292	0.309932	0.258675	0.230196	0.067305	0.161086	0.0782439	0.149472	0.174043	0.130609	0.186989	0.386015	0.0519852
'pre'	-1.68	0.174112	0.258927	0.122109	0.253859	0.311584	0.259996	0.231491	0.0680002	0.162248	0.0789651	0.150613	0.175503	0.131739	0.188364	0.387617	0.0524979
'pre'	-1.668	0.175398	0.260973	0.12324	0.255431	0.313241	0.26132	0.232791	0.068701	0.163416	0.0796913	0.15176	0.176971	0.132875	0.189745	0.389221	0.0530148
'pre'	-1.656	0.176691	0.263027	0.124379	0.257009	0.314901	0.262647	0.234094	0.0694073	0.164589	0.0804226	0.152913	0.178447	0.134018	0.191133	0.390827	0.0535359
'pre'	-1.644	0.17799	0.26509	0.125526	0.258592	0.316565	0.263978	0.235402	0.0701192	0.165768	0.081159	0.154071	0.179932	0.135169	0.192527	0.392434	0.0540612
'pre'	-1.632	0.179295	0.267161	0.12668	0.26018	0.318233	0.265313	0.236713	0.0708367	0.166952	0.0819004	0.155236	0.181425	0.136327	0.193927	0.394044	0.0545907
'pre'	-1.62	0.180606	0.26924	0.127842	0.261773	0.319904	0.26665	0.238029	0.0715598	0.168142	0.0826469	0.156406	0.182927	0.137492	0.195333	0.395655	0.0551245
'pre'	-1.608	0.181923	0.271327	0.129012	0.263371	0.321579	0.267992	0.239348	0.0722886	0.169337	0.0833986	0.157582	0.184436	0.138664	0.196745	0.397268	0.0556625
'pre'	-1.596	0.183247	0.273423	0.130189	0.264974	0.323258	0.269336	0.240671	0.073023	0.170537	0.0841553	0.158764	0.185954	0.139843	0.198164	0.398883	0.0562048
'pre'	-1.584	0.184576	0.275527	0.131374	0.266582	0.32494	0.270684	0.241999	0.0737632	0.171743	0.0849172	0.159951	0.187481	0.141029	0.199589	0.400499	0.0567514
'pre'	-1.572	0.185911	0.277639	0.132566	0.268195	0.326626	0.272035	0.24333	0.074509	0.172955	0.0856843	0.161145	0.189015	0.142223	0.201019	0.402118	0.0573023
'pre'	-1.56	0.187253	0.27976	0.133766	0.269814	0.328315	0.27339	0.244666	0.0752607	0.174172	0.0864566	0.162344	0.190558	0.143424	0.202456	0.403737	0.0578576
'pre'	-1.548	0.1886	0.281888	0.134974	0.271437	0.330008	0.274748	0.246005	0.076018	0.175394	0.087234	0.163549	0.192109	0.144632	0.203899	0.405359	0.0584173
'pre'	-1.536	0.189954	0.284024	0.13619	0.273065	0.331705	0.27611	0.247348	0.0767812	0.176622	0.0880166	0.16476	0.193669	0.145847	0.205349	0.406982	0.0589813
'pre'	-1.524	0.191314	0.286168	0.137414	0.274698	0.333405	0.277474	0.248695	0.0775502	0.177855	0.0888045	0.165976	0.195236	0.147069	0.206804	0.408607	0.0595498
'pre'	-1.512	0.192679	0.28832	0.138645	0.276336	0.335108	0.278842	0.250046	0.078325	0.179093	0.0895976	0.167199	0.196812	0.148298	0.208265	0.410233	0.0601227
'pre'	-1.5	0.194051	0.290479	0.139884	0.277979	0.336815	0.280213	0.251401	0.0791056	0.180337	0.0903959	0.168427	0.198396	0.149535	0.209733	0.411861	0.0607
'pre'	-1.488	0.195429	0.292647	0.14113	0.279627	0.338525	0.281588	0.25276	0.0798922	0.181587	0.0911996	0.169661	0.199989	0.150779	0.211206	0.413491	0.0612818
'pre'	-1.476	0.196812	0.294822	0.142385	0.281279	0.340238	0.282965	0.254122	0.0806846	0.182842	0.0920085	0.170901	0.201589	0.15203	0.212686	0.415122	0.0618681
'pre'	-1.464	0.198202	0.297005	0.143647	0.282936	0.341955	0.284346	0.255489	0.081483	0.184102	0.0928227	0.172146	0.203198	0.153289	0.214171	0.416754	0.0624589
'pre'	-1.452	0.199598	0.299195	0.144917	0.284598	0.343675	0.285731	0.256859	0.0822873	0.185368	0.0936422	0.173398	0.204815	0.154554	0.215663	0.418388	0.0630543
'pre'	-1.44	0.200999	0.301392	0.146195	0.286265	0.345398	0.287118	0.258233	0.0830976	0.186639	0.0944671	0.174655	0.20644	0.155827	0.217161	0.420023	0.0636542
'pre'	-1.428	0.202407	0.303598	0.14748	0.287937	0.347125	0.288508	0.259611	0.0839138	0.187915	0.0952973	0.175918	0.208073	0.157107	0.218664	0.42166	0.0642586
'pre'	-1.416	0.20382	0.30581	0.148774	0.289613	0.348854	0.289902	0.260993	0.0847361	0.189197	0.0961329	0.177186	0.209714	0.158395	0.220174	0.423297	0.0648677
'pre'	-1.404	0.20524	0.30803	0.150075	0.291294	0.350587	0.291299	0.262378	0.0855644	0.190484	0.0969738	0.178461	0.211363	0.159689	0.221689	0.424937	0.0654813
'pre'	-1.392	0.206665	0.310257	0.151384	0.292979	0.352323	0.292699	0.263768	0.0863987	0.191777	0.0978201	0.179741	0.21302	0.160991	0.223211	0.426577	0.0660996
'pre'	-1.38	0.208097	0.312491	0.152701	0.294669	0.354062	0.294102	0.26516	0.0872391	0.193075	0.0986718	0.181027	0.214686	0.1623	0.224738	0.428219	0.0667226
'pre'	-1.368	0.209534	0.314732	0.154025	0.296364	0.355804	0.295508	0.266557	0.0880856	0.194378	0.099529	0.182319	0.216359	0.163616	0.226272	0.429862	0.0673502
'pre'	-1.356	0.210977	0.31698	0.155358	0.298063	0.357549	0.296917	0.267958	0.0889382	0.195687	0.100392	0.183616	0.218041	0.16494	0.227811	0.431507	0.0679825
'pre'	-1.344	0.212426	0.319235	0.156698	0.299767	0.359297	0.29833	0.269362	0.089797	0.197001	0.10126	0.18492	0.21973	0.16627	0.229356	0.433152	0.0686196
'pre'	-1.332	0.213881	0.321497	0.158046	0.301475	0.361048	0.299745	0.270769	0.0906618	0.19832	0.102133	0.186229	0.221428	0.167608	0.230907	0.434799	0.0692613
'pre'	-1.32	0.215342	0.323765	0.159402	0.303187	0.362802	0.301164	0.272181	0.0915329	0.199645	0.103012	0.187543	0.223133	0.168954	0.232464	0.436446	0.0699078
'pre'	-1.308	0.216808	0.326041	0.160765	0.304904	0.364559	0.302585	0.273596	0.0924101	0.200975	0.103896	0.188864	0.224847	0.170306	0.234026	0.438095	0.0705591
'pre'	-1.296	0.218281	0.328323	0.162137	0.306626	0.366319	0.304009	0.275015	0.0932936	0.202311	0.104786	0.19019	0.226568	0.171666	0.235595	0.439745	0.0712151
'pre'	-1.284	0.219759	0.330612	0.163516	0.308351	0.368081	0.305437	0.276437	0.0941832	0.203651	0.105682	0.191522	0.228297	0.173033	0.237169	0.441396	0.071876
'pre'	-1.272	0.221243	0.332907	0.164903	0.310081	0.369846	0.306867	0.277863	0.0950791	0.204997	0.106583	0.192859	0.230034	0.174407	0.238749	0.443048	0.0725417
'pre'	-1.26	0.222733	0.335208	0.166298	0.311816	0.371614	0.308301	0.279292	0.0959813	0.206348	0.107489	0.194203	0.231779	0.175788	0.240335	0.444701	0.0732122
'pre'	-1.248	0.224229	0.337516	0.167701	0.313554	0.373385	0.309737	0.280725	0.0968898	0.207705	0.108401	0.195551	0.233531	0.177177	0.241926	0.446355	0.0738876
'pre'	-1.236	0.22573	0.33983	0.169112	0.315297	0.375158	0.311176	0.282162	0.0978045	0.209067	0.109319	0.196906	0.235292	0.178573	0.243523	0.44801	0.0745679
'pre'	-1.224	0.227237	0.34215	0.17053	0.317044	0.376934	0.312618	0.283602	0.0987256	0.210434	0.110242	0.198266	0.23706	0.179976	0.245126	0.449666	0.0752531
'pre'	-1.212	0.22875	0.344477	0.171956	0.318795	0.378713	0.314063	0.285046	0.099653	0.211806	0.111171	0.199632	0.238836	0.181386	0.246735	0.451323	0.0759432
'pre'	-1.2	0.230269	0.346809	0.17339	0.320551	0.380494	0.315511	0.286493	0.100587	0.213183	0.112105	0.201004	0.240619	0.182803	0.248349	0.45298	0.0766382
'pre'	-1.188	0.231793	0.349148	0.174832	0.32231	0.382278	0.316961	0.287944	0.101527	0.214566	0.113045	0.202381	0.24241	0.184228	0.249968	0.454639	0.0773382
'pre'	-1.176	0.233323	0.351492	0.176282	0.324074	0.384064	0.318415	0.289398	0.102473	0.215954	0.11399	0.203764	0.244209	0.18566	0.251594	0.456298	0.0780432
'pre'	-1.164	0.234859	0.353842	0.177739	0.325841	0.385853	0.319871	0.290855	0.103426	0.217347	0.114941	0.205153	0.246016	0.187099	0.253225	0.457958	0.0787531
'pre'	-1.152	0.2364	0.356198	0.179204	0.327612	0.387644	0.32133	0.292316	0.104385	0.218746	0.115898	0.206547	0.24783	0.188545	0.254861	0.459618	0.0794681
'pre'	-1.14	0.237947	0.358559	0.180677	0.329388	0.389438	0.322792	0.293781	0.105351	0.220149	0.116861	0.207946	0.249651	0.189998	0.256503	0.46128	0.0801881
'pre'	-1.128	0.239499	0.360926	0.182158	0.331167	0.391234	0.324256	0.295248	0.106323	0.221558	0.117829	0.209352	0.25148	0.191458	0.25815	0.462942	0.0809131
'pre'	-1.116	0.241057	0.363298	0.183647	0.33295	0.393032	0.325724	0.296719	0.107302	0.222971	0.118802	0.210763	0.253317	0.192926	0.259803	0.464605	0.0816432
'pre'	-1.104	0.242621	0.365676	0.185143	0.334738	0.394833	0.327194	0.298194	0.108287	0.22439	0.119782	0.212179	0.25516	0.194401	0.261461	0.466268	0.0823784
'pre'	-1.092	0.24419	0.368059	0.186647	0.336528	0.396635	0.328666	0.299672	0.109279	0.225814	0.120767	0.213601	0.257012	0.195883	0.263125	0.467932	0.0831187
'pre'	-1.08	0.245764	0.370447	0.188159	0.338323	0.39844	0.330142	0.301153	0.110277	0.227244	0.121758	0.215029	0.25887	0.197371	0.264794	0.469596	0.0838641
'pre'	-1.068	0.247344	0.372841	0.189678	0.340122	0.400248	0.33162	0.302637	0.111282	0.228678	0.122754	0.216462	0.260736	0.198868	0.266469	0.471261	0.0846146
'pre'	-1.056	0.24893	0.375239	0.191206	0.341924	0.402057	0.3331	0.304125	0.112293	0.230117	0.123756	0.2179	0.26261	0.200371	0.268149	0.472927	0.0853703
'pre'	-1.044	0.250521	0.377642	0.192741	0.343729	0.403868	0.334583	0.305616	0.11331	0.231562	0.124764	0.219345	0.26449	0.201881	0.269834	0.474593	0.0861311
'pre'	-1.032	0.252118	0.38005	0.194283	0.345539	0.405682	0.336069	0.30711	0.114335	0.233011	0.125778	0.220794	0.266378	0.203398	0.271524	0.476259	0.0868971
'pre'	-1.02	0.253719	0.382463	0.195834	0.347352	0.407497	0.337557	0.308607	0.115366	0.234465	0.126797	0.222249	0.268273	0.204922	0.27322	0.477926	0.0876683
'pre'	-1.008	0.255327	0.384881	0.197392	0.349168	0.409315	0.339048	0.310108	0.116403	0.235925	0.127822	0.22371	0.270175	0.206454	0.274921	0.479593	0.0884448
'pre'	-0.996	0.256939	0.387303	0.198957	0.350989	0.411134	0.340542	0.311611	0.117447	0.237389	0.128853	0.225176	0.272084	0.207992	0.276627	0.481261	0.0892264
'pre'	-0.984	0.258557	0.389729	0.200531	0.352812	0.412956	0.342038	0.313118	0.118498	0.238859	0.129889	0.226647	0.274	0.209538	0.278338	0.482929	0.0900133
'pre'	-0.972	0.260181	0.39216	0.202112	0.354639	0.414779	0.343536	0.314628	0.119555	0.240333	0.130932	0.228124	0.275923	0.21109	0.280055	0.484597	0.0908055
'pre'	-0.96	0.261809	0.394595	0.2037	0.35647	0.416604	0.345037	0.316141	0.120619	0.241813	0.13198	0.229606	0.277854	0.212649	0.281776	0.486265	0.091603
'pre'	-0.948	0.263443	0.397035	0.205296	0.358303	0.418431	0.34654	0.317657	0.12169	0.243297	0.133034	0.231094	0.279791	0.214216	0.283503	0.487934	0.0924057
'pre'	-0.936	0.265082	0.399479	0.2069	0.360141	0.42026	0.348046	0.319177	0.122767	0.244786	0.134093	0.232587	0.281735	0.215789	0.285235	0.489603	0.0932138
'pre'	-0.924	0.266727	0.401926	0.208511	0.361981	0.42209	0.349554	0.320699	0.123851	0.246281	0.135159	0.234085	0.283685	0.217369	0.286971	0.491272	0.0940271
'pre'	-0.912	0.268376	0.404378	0.21013	0.363825	0.423922	0.351065	0.322224	0.124941	0.24778	0.13623	0.235589	0.285643	0.218956	0.288713	0.492941	0.0948458
'pre'	-0.9	0.270031	0.406833	0.211757	0.365672	0.425756	0.352577	0.323752	0.126039	0.249284	0.137307	0.237098	0.287607	0.22055	0.29046	0.49461	0.0956699
'pre'	-0.888	0.271691	0.409292	0.213391	0.367522	0.427591	0.354093	0.325284	0.127143	0.250792	0.13839	0.238612	0.289578	0.222151	0.292211	0.49628	0.0964994
'pre'	-0.876	0.273356	0.411755	0.215032	0.369375	0.429428	0.35561	0.326818	0.128253	0.252306	0.139478	0.240132	0.291556	0.223759	0.293968	0.497949	0.0973342
'pre'	-0.864	0.275026	0.414221	0.216681	0.371231	0.431267	0.35713	0.328355	0.129371	0.253824	0.140573	0.241656	0.29354	0.225373	0.295729	0.499619	0.0981744
'pre'	-0.852	0.276701	0.416691	0.218337	0.37309	0.433106	0.358652	0.329895	0.130495	0.255348	0.141673	0.243186	0.295531	0.226995	0.297496	0.501289	0.0990201
'pre'	-0.84	0.278381	0.419164	0.220001	0.374953	0.434948	0.360176	0.331438	0.131626	0.256876	0.142779	0.244722	0.297529	0.228623	0.299267	0.502958	0.0998711
'pre'	-0.828	0.280066	0.421641	0.221673	0.376818	0.436791	0.361703	0.332984	0.132763	0.258408	0.143891	0.246262	0.299532	0.230258	0.301042	0.504628	0.100728
'pre'	-0.816	0.281756	0.42412	0.223351	0.378686	0.438635	0.363232	0.334533	0.133908	0.259946	0.145008	0.247808	0.301543	0.2319	0.302823	0.506297	0.10159
'pre'	-0.804	0.283451	0.426603	0.225037	0.380557	0.44048	0.364763	0.336084	0.135059	0.261488	0.146132	0.249359	0.303559	0.233548	0.304608	0.507966	0.102457
'pre'	-0.792	0.285151	0.429089	0.226731	0.382431	0.442327	0.366296	0.337638	0.136217	0.263035	0.147261	0.250915	0.305582	0.235203	0.306398	0.509636	0.10333
'pre'	-0.78	0.286856	0.431577	0.228431	0.384308	0.444175	0.367831	0.339195	0.137382	0.264586	0.148397	0.252476	0.307611	0.236865	0.308192	0.511305	0.104208
'pre'	-0.768	0.288566	0.434068	0.230139	0.386188	0.446024	0.369368	0.340755	0.138553	0.266142	0.149538	0.254042	0.309647	0.238534	0.309992	0.512973	0.105092
'pre'	-0.756	0.290281	0.436562	0.231855	0.38807	0.447875	0.370908	0.342318	0.139731	0.267703	0.150684	0.255614	0.311688	0.240209	0.311795	0.514642	0.105982
'pre'	-0.744	0.292	0.439059	0.233577	0.389955	0.449726	0.372449	0.343883	0.140916	0.269269	0.151837	0.25719	0.313736	0.241891	0.313603	0.51631	0.106877
'pre'	-0.732	0.293724	0.441558	0.235307	0.391842	0.451579	0.373993	0.345451	0.142108	0.270839	0.152996	0.258771	0.315789	0.243579	0.315416	0.517978	0.107777
'pre'	-0.72	0.295453	0.444059	0.237044	0.393732	0.453433	0.375538	0.347021	0.143307	0.272413	0.15416	0.260358	0.317849	0.245274	0.317233	0.519646	0.108683
'pre'	-0.708	0.297187	0.446563	0.238788	0.395625	0.455287	0.377086	0.348595	0.144512	0.273992	0.15533	0.261949	0.319914	0.246975	0.319055	0.521313	0.109595
'pre'	-0.696	0.298925	0.449068	0.240539	0.39752	0.457143	0.378635	0.350171	0.145725	0.275576	0.156506	0.263546	0.321986	0.248683	0.320881	0.52298	0.110512
'pre'	-0.684	0.300668	0.451576	0.242298	0.399418	0.459	0.380187	0.351749	0.146944	0.277164	0.157688	0.265147	0.324063	0.250398	0.322711	0.524647	0.111435
'pre'	-0.672	0.302416	0.454086	0.244063	0.401318	0.460857	0.38174	0.35333	0.14817	0.278757	0.158876	0.266753	0.326146	0.252118	0.324546	0.526313	0.112363
'pre'	-0.66	0.304168	0.456598	0.245836	0.40322	0.462716	0.383296	0.354913	0.149402	0.280354	0.16007	0.268365	0.328235	0.253846	0.326384	0.527979	0.113297
'pre'	-0.648	0.305925	0.459111	0.247616	0.405125	0.464575	0.384853	0.356499	0.150642	0.281955	0.161269	0.269981	0.330329	0.255579	0.328227	0.529644	0.114237
'pre'	-0.636	0.307686	0.461627	0.249402	0.407032	0.466435	0.386412	0.358088	0.151888	0.283561	0.162475	0.271602	0.332429	0.257319	0.330075	0.531309	0.115182
'pre'	-0.624	0.309452	0.464143	0.251196	0.408941	0.468296	0.387973	0.359679	0.153141	0.285171	0.163686	0.273228	0.334535	0.259066	0.331926	0.532973	0.116133
'pre'	-0.612	0.311222	0.466661	0.252996	0.410853	0.470157	0.389536	0.361272	0.154402	0.286786	0.164903	0.274858	0.336646	0.260819	0.333782	0.534636	0.11709
'pre'	-0.6	0.312997	0.469181	0.254804	0.412766	0.472019	0.3911	0.362868	0.155668	0.288405	0.166126	0.276494	0.338762	0.262578	0.335641	0.536299	0.118052
'pre'	-0.588	0.314776	0.471702	0.256618	0.414682	0.473882	0.392666	0.364466	0.156942	0.290028	0.167355	0.278134	0.340884	0.264343	0.337505	0.537962	0.11902
'pre'	-0.576	0.316559	0.474224	0.258439	0.4166	0.475745	0.394234	0.366067	0.158223	0.291656	0.168589	0.279779	0.343011	0.266114	0.339373	0.539623	0.119994
'pre'	-0.564	0.318347	0.476747	0.260267	0.41852	0.477609	0.395804	0.36767	0.15951	0.293287	0.169829	0.281428	0.345143	0.267892	0.341244	0.541284	0.120973
'pre'	-0.552	0.320139	0.479271	0.262102	0.420442	0.479473	0.397376	0.369275	0.160804	0.294923	0.171076	0.283083	0.34728	0.269676	0.34312	0.542945	0.121958
'pre'	-0.54	0.321935	0.481796	0.263944	0.422365	0.481338	0.398949	0.370882	0.162105	0.296564	0.172328	0.284742	0.349423	0.271466	0.344999	0.544604	0.122949
'pre'	-0.528	0.323735	0.484321	0.265792	0.424291	0.483203	0.400524	0.372492	0.163413	0.298208	0.173586	0.286405	0.35157	0.273262	0.346882	0.546263	0.123946
'pre'	-0.516	0.32554	0.486847	0.267647	0.426218	0.485068	0.4021	0.374104	0.164728	0.299856	0.174849	0.288073	0.353723	0.275064	0.348769	0.547921	0.124948
'pre'	-0.504	0.327349	0.489374	0.269508	0.428148	0.486934	0.403678	0.375718	0.16605	0.301509	0.176119	0.289746	0.35588	0.276872	0.35066	0.549578	0.125956
'pre'	-0.492	0.329162	0.491901	0.271376	0.430079	0.4888	0.405257	0.377334	0.167378	0.303166	0.177394	0.291423	0.358042	0.278686	0.352554	0.551234	0.12697
'pre'	-0.48	0.330979	0.494429	0.273251	0.432011	0.490667	0.406838	0.378953	0.168713	0.304827	0.178676	0.293105	0.360209	0.280506	0.354453	0.552889	0.127989
'pre'	-0.468	0.3328	0.496956	0.275132	0.433946	0.492533	0.408421	0.380574	0.170055	0.306491	0.179963	0.294791	0.362381	0.282332	0.356354	0.554544	0.129014
'pre'	-0.456	0.334624	0.499484	0.27702	0.435882	0.4944	0.410005	0.382196	0.171404	0.30816	0.181255	0.296482	0.364557	0.284164	0.35826	0.556197	0.130045
'pre'	-0.444	0.336453	0.502012	0.278914	0.437819	0.496267	0.411591	0.383821	0.17276	0.309833	0.182554	0.298177	0.366738	0.286001	0.360168	0.55785	0.131082
'pre'	-0.432	0.338286	0.50454	0.280815	0.439758	0.498134	0.413178	0.385448	0.174123	0.31151	0.183858	0.299877	0.368924	0.287845	0.362081	0.559501	0.132125
'pre'	-0.42	0.340123	0.507068	0.282721	0.441699	0.500001	0.414766	0.387077	0.175492	0.313191	0.185169	0.301581	0.371114	0.289694	0.363997	0.561152	0.133173
'pre'	-0.408	0.341963	0.509595	0.284635	0.443641	0.501868	0.416356	0.388708	0.176868	0.314875	0.186484	0.303289	0.373308	0.291549	0.365916	0.562801	0.134227
'pre'	-0.396	0.343808	0.512122	0.286554	0.445584	0.503735	0.417947	0.39034	0.178251	0.316564	0.187806	0.305002	0.375506	0.29341	0.367838	0.564449	0.135287
'pre'	-0.384	0.345656	0.514648	0.28848	0.447528	0.505602	0.41954	0.391975	0.179641	0.318256	0.189134	0.306719	0.377709	0.295276	0.369764	0.566097	0.136353
'pre'	-0.372	0.347507	0.517174	0.290412	0.449474	0.507468	0.421133	0.393612	0.181037	0.319952	0.190467	0.30844	0.379916	0.297148	0.371693	0.567743	0.137425
'pre'	-0.36	0.349363	0.519699	0.29235	0.451421	0.509335	0.422729	0.39525	0.182441	0.321652	0.191806	0.310166	0.382127	0.299025	0.373626	0.569387	0.138502
'pre'	-0.348	0.351222	0.522224	0.294294	0.45337	0.511201	0.424325	0.396891	0.183851	0.323355	0.193151	0.311895	0.384342	0.300908	0.375561	0.571031	0.139586
'pre'	-0.336	0.353085	0.524747	0.296244	0.455319	0.513067	0.425923	0.398533	0.185268	0.325063	0.194501	0.313629	0.386561	0.302797	0.3775	0.572674	0.140675
'pre'	-0.324	0.354951	0.527269	0.298201	0.45727	0.514933	0.427522	0.400177	0.186691	0.326774	0.195858	0.315367	0.388784	0.304691	0.379442	0.574315	0.14177
'pre'	-0.312	0.356821	0.529791	0.300163	0.459221	0.516799	0.429122	0.401823	0.188122	0.328489	0.19722	0.317109	0.391011	0.30659	0.381387	0.575955	0.142871
'pre'	-0.3	0.358694	0.532311	0.302131	0.461174	0.518664	0.430723	0.40347	0.189559	0.330207	0.198587	0.318855	0.393241	0.308495	0.383334	0.577593	0.143977
'pre'	-0.288	0.360571	0.534829	0.304105	0.463127	0.520528	0.432325	0.405119	0.191003	0.331929	0.199961	0.320605	0.395476	0.310405	0.385285	0.57923	0.14509
'pre'	-0.276	0.362451	0.537347	0.306085	0.465082	0.522393	0.433929	0.40677	0.192453	0.333654	0.20134	0.322359	0.397713	0.31232	0.387239	0.580866	0.146208
'pre'	-0.264	0.364334	0.539863	0.30807	0.467037	0.524257	0.435533	0.408423	0.19391	0.335383	0.202725	0.324117	0.399954	0.31424	0.389195	0.582501	0.147333
'pre'	-0.252	0.366221	0.542377	0.310062	0.468993	0.52612	0.437139	0.410077	0.195374	0.337116	0.204115	0.325879	0.402199	0.316166	0.391155	0.584134	0.148463
'pre'	-0.24	0.368111	0.544889	0.312059	0.47095	0.527982	0.438745	0.411733	0.196845	0.338852	0.205511	0.327645	0.404447	0.318097	0.393117	0.585765	0.149599
'pre'	-0.228	0.370004	0.5474	0.314062	0.472908	0.529845	0.440353	0.41339	0.198323	0.340591	0.206913	0.329415	0.406699	0.320033	0.395082	0.587395	0.15074
'pre'	-0.216	0.371901	0.549909	0.31607	0.474866	0.531706	0.441962	0.415049	0.199807	0.342334	0.20832	0.331188	0.408953	0.321974	0.397049	0.589024	0.151888
'pre'	-0.204	0.3738	0.552415	0.318084	0.476825	0.533567	0.443571	0.41671	0.201297	0.34408	0.209733	0.332966	0.411211	0.32392	0.399019	0.590651	0.153042
'pre'	-0.192	0.375703	0.55492	0.320103	0.478784	0.535427	0.445182	0.418372	0.202795	0.34583	0.211152	0.334747	0.413472	0.325871	0.400992	0.592276	0.154201
'pre'	-0.18	0.377609	0.557422	0.322128	0.480744	0.537286	0.446793	0.420035	0.204299	0.347582	0.212576	0.336532	0.415736	0.327827	0.402967	0.5939	0.155367
'pre'	-0.168	0.379517	0.559922	0.324158	0.482705	0.539144	0.448406	0.4217	0.205809	0.349338	0.214006	0.33832	0.418002	0.329788	0.404945	0.595523	0.156538
'pre'	-0.156	0.381429	0.56242	0.326194	0.484666	0.541002	0.450019	0.423366	0.207327	0.351098	0.215442	0.340112	0.420272	0.331753	0.406925	0.597143	0.157715
'pre'	-0.144	0.383344	0.564914	0.328234	0.486627	0.542858	0.451633	0.425034	0.20885	0.35286	0.216883	0.341908	0.422544	0.333724	0.408908	0.598762	0.158898
'pre'	-0.132	0.385261	0.567407	0.33028	0.488588	0.544714	0.453248	0.426703	0.210381	0.354626	0.218329	0.343708	0.424819	0.335699	0.410893	0.60038	0.160087
'pre'	-0.12	0.387181	0.569896	0.332332	0.49055	0.546569	0.454863	0.428373	0.211918	0.356395	0.219781	0.345511	0.427097	0.337678	0.41288	0.601995	0.161282
'pre'	-0.108	0.389105	0.572383	0.334388	0.492512	0.548423	0.45648	0.430044	0.213461	0.358167	0.221239	0.347317	0.429377	0.339663	0.414869	0.603609	0.162482
'pre'	-0.096	0.39103	0.574867	0.336449	0.494474	0.550275	0.458097	0.431717	0.215011	0.359942	0.222702	0.349127	0.43166	0.341652	0.416861	0.605221	0.163689
'pre'	-0.084	0.392959	0.577348	0.338516	0.496437	0.552127	0.459714	0.433391	0.216568	0.36172	0.224171	0.350941	0.433945	0.343645	0.418855	0.606831	0.164901
'pre'	-0.072	0.39489	0.579826	0.340587	0.498399	0.553977	0.461333	0.435066	0.218131	0.363501	0.225645	0.352757	0.436232	0.345643	0.42085	0.60844	0.166119
'pre'	-0.06	0.396824	0.5823	0.342663	0.500362	0.555826	0.462952	0.436743	0.2197	0.365285	0.227125	0.354578	0.438522	0.347646	0.422848	0.610046	0.167344
'pre'	-0.048	0.398761	0.584771	0.344744	0.502324	0.557675	0.464572	0.43842	0.221276	0.367071	0.22861	0.356401	0.440813	0.349652	0.424848	0.611651	0.168574
'pre'	-0.036	0.400699	0.587239	0.34683	0.504287	0.559521	0.466192	0.440099	0.222859	0.368861	0.2301	0.358228	0.443107	0.351663	0.42685	0.613254	0.169809
'pre'	-0.024	0.402641	0.589703	0.348921	0.506249	0.561367	0.467813	0.441779	0.224448	0.370654	0.231596	0.360058	0.445403	0.353679	0.428854	0.614855	0.171051
'pre'	-0.012	0.404585	0.592164	0.351016	0.508211	0.563211	0.469434	0.443459	0.226043	0.372449	0.233098	0.361891	0.447701	0.355698	0.430859	0.616454	0.172299
'pre'	0	0.406531	0.594621	0.353116	0.510173	0.565054	0.471056	0.445141	0.227645	0.374248	0.234604	0.363728	0.45	0.357722	0.432866	0.618051	0.173552
'pre'	0.012	0.408479	0.597074	0.355221	0.512135	0.566895	0.472678	0.446824	0.229253	0.376048	0.236116	0.365567	0.452302	0.35975	0.434875	0.619645	0.174812
'pre'	0.024	0.41043	0.599523	0.35733	0.514096	0.568735	0.474301	0.448508	0.230867	0.377852	0.237634	0.36741	0.454604	0.361782	0.436886	0.621238	0.176077
'pre'	0.036	0.412383	0.601969	0.359443	0.516058	0.570573	0.475924	0.450192	0.232488	0.379659	0.239157	0.369256	0.456909	0.363818	0.438898	0.622829	0.177348
'pre'	0.048	0.414338	0.60441	0.361561	0.518018	0.57241	0.477548	0.451878	0.234115	0.381467	0.240685	0.371104	0.459215	0.365858	0.440912	0.624418	0.178625
'pre'	0.06	0.416296	0.606847	0.363683	0.519978	0.574246	0.479172	0.453564	0.235748	0.383279	0.242218	0.372956	0.461523	0.367902	0.442928	0.626005	0.179908
'pre'	0.072	0.418255	0.609279	0.365809	0.521938	0.576079	0.480796	0.455251	0.237388	0.385093	0.243757	0.374811	0.463831	0.369949	0.444945	0.627589	0.181196
'pre'	0.084	0.420217	0.611708	0.36794	0.523897	0.577911	0.482421	0.456939	0.239034	0.38691	0.245301	0.376668	0.466142	0.372001	0.446963	0.629171	0.182491
'pre'	0.096	0.42218	0.614132	0.370075	0.525856	0.579742	0.484046	0.458628	0.240686	0.388729	0.24685	0.378529	0.468453	0.374056	0.448983	0.630752	0.183791
'pre'	0.108	0.424146	0.616551	0.372214	0.527814	0.581571	0.485671	0.460318	0.242344	0.390551	0.248404	0.380392	0.470765	0.376115	0.451004	0.63233	0.185097
'pre'	0.12	0.426113	0.618966	0.374356	0.529771	0.583397	0.487296	0.462008	0.244008	0.392375	0.249964	0.382258	0.473079	0.378177	0.453026	0.633905	0.186409
'pre'	0.132	0.428082	0.621376	0.376503	0.531728	0.585222	0.488922	0.463699	0.245679	0.394201	0.251529	0.384127	0.475393	0.380243	0.455049	0.635479	0.187727
'pre'	0.144	0.430053	0.623781	0.378654	0.533684	0.587046	0.490548	0.465391	0.247355	0.39603	0.253099	0.385999	0.477708	0.382313	0.457074	0.63705	0.18905
'pre'	0.156	0.432026	0.626182	0.380808	0.535639	0.588867	0.492174	0.467083	0.249038	0.397861	0.254674	0.387873	0.480024	0.384386	0.4591	0.638619	0.19038
'pre'	0.168	0.434001	0.628577	0.382967	0.537593	0.590687	0.4938	0.468776	0.250727	0.399694	0.256254	0.389749	0.482341	0.386462	0.461127	0.640186	0.191715
'pre'	0.18	0.435977	0.630967	0.385129	0.539546	0.592504	0.495426	0.470469	0.252422	0.401529	0.257839	0.391629	0.484658	0.388542	0.463155	0.64175	0.193056
'pre'	0.192	0.437955	0.633352	0.387294	0.541498	0.59432	0.497053	0.472163	0.254123	0.403367	0.25943	0.393511	0.486976	0.390625	0.465183	0.643312	0.194402
'pre'	0.204	0.439934	0.635732	0.389463	0.54345	0.596133	0.498679	0.473858	0.25583	0.405207	0.261025	0.395395	0.489295	0.392712	0.467213	0.644871	0.195755
'pre'	0.216	0.441915	0.638107	0.391636	0.5454	0.597945	0.500305	0.475553	0.257543	0.407049	0.262626	0.397282	0.491613	0.394801	0.469244	0.646428	0.197113
'pre'	0.228	0.443897	0.640476	0.393812	0.547349	0.599754	0.501932	0.477248	0.259261	0.408893	0.264231	0.399171	0.493932	0.396894	0.471275	0.647983	0.198477
'pre'	0.24	0.445881	0.642839	0.395992	0.549297	0.601561	0.503558	0.478944	0.260986	0.410739	0.265842	0.401063	0.496252	0.398989	0.473307	0.649535	0.199847
'pre'	0.252	0.447866	0.645198	0.398174	0.551243	0.603366	0.505184	0.48064	0.262717	0.412587	0.267457	0.402957	0.498571	0.401088	0.47534	0.651084	0.201222
'pre'	0.264	0.449853	0.64755	0.400361	0.553189	0.605169	0.506811	0.482336	0.264453	0.414436	0.269077	0.404853	0.500891	0.403189	0.477374	0.652632	0.202604
'pre'	0.276	0.45184	0.649897	0.40255	0.555133	0.606969	0.508437	0.484033	0.266195	0.416288	0.270703	0.406751	0.50321	0.405294	0.479408	0.654176	0.20399
'pre'	0.288	0.453829	0.652237	0.404742	0.557076	0.608768	0.510063	0.48573	0.267944	0.418142	0.272333	0.408652	0.505529	0.407401	0.481442	0.655718	0.205383
'pre'	0.3	0.455819	0.654572	0.406937	0.559017	0.610564	0.511688	0.487428	0.269697	0.419997	0.273968	0.410555	0.507848	0.409511	0.483477	0.657257	0.206781
'pre'	0.312	0.457811	0.656901	0.409136	0.560957	0.612357	0.513314	0.489125	0.271457	0.421855	0.275608	0.41246	0.510167	0.411624	0.485513	0.658794	0.208185
'pre'	0.324	0.459803	0.659224	0.411337	0.562895	0.614148	0.514939	0.490823	0.273222	0.423714	0.277252	0.414367	0.512486	0.413739	0.487549	0.660328	0.209595
'pre'	0.336	0.461796	0.661541	0.413541	0.564832	0.615937	0.516564	0.492521	0.274993	0.425574	0.278902	0.416276	0.514804	0.415857	0.489585	0.66186	0.21101
'pre'	0.348	0.46379	0.663851	0.415748	0.566768	0.617723	0.518189	0.494219	0.27677	0.427437	0.280556	0.418187	0.517121	0.417977	0.491621	0.663389	0.212431
'pre'	0.36	0.465786	0.666155	0.417958	0.568701	0.619507	0.519814	0.495918	0.278552	0.429301	0.282215	0.420099	0.519438	0.4201	0.493658	0.664915	0.213858
'pre'	0.372	0.467782	0.668453	0.42017	0.570634	0.621288	0.521438	0.497616	0.28034	0.431166	0.283879	0.422014	0.521754	0.422225	0.495695	0.666438	0.21529
'pre'	0.384	0.469779	0.670744	0.422385	0.572564	0.623067	0.523062	0.499314	0.282133	0.433033	0.285547	0.423931	0.52407	0.424353	0.497732	0.667959	0.216728
'pre'	0.396	0.471776	0.673029	0.424602	0.574492	0.624843	0.524685	0.501013	0.283932	0.434902	0.28722	0.425849	0.526384	0.426483	0.499769	0.669477	0.218171
'pre'	0.408	0.473774	0.675307	0.426822	0.576419	0.626616	0.526308	0.502711	0.285736	0.436772	0.288897	0.427769	0.528698	0.428615	0.501806	0.670992	0.21962
'pre'	0.42	0.475774	0.677578	0.429044	0.578344	0.628387	0.527931	0.504409	0.287545	0.438644	0.29058	0.429691	0.53101	0.430749	0.503843	0.672505	0.221075
'pre'	0.432	0.477773	0.679843	0.431268	0.580267	0.630155	0.529553	0.506107	0.289361	0.440516	0.292266	0.431615	0.533322	0.432885	0.50588	0.674014	0.222535
'pre'	0.444	0.479773	0.682101	0.433494	0.582188	0.63192	0.531175	0.507805	0.291181	0.442391	0.293958	0.43354	0.535632	0.435023	0.507917	0.675521	0.224001
'pre'	0.456	0.481774	0.684352	0.435723	0.584107	0.633683	0.532796	0.509503	0.293007	0.444266	0.295654	0.435467	0.537942	0.437163	0.509953	0.677025	0.225472
'pre'	0.468	0.483775	0.686596	0.437954	0.586024	0.635443	0.534417	0.511201	0.294838	0.446143	0.297354	0.437395	0.540249	0.439305	0.51199	0.678526	0.226949
'pre'	0.48	0.485777	0.688833	0.440187	0.587939	0.637199	0.536037	0.512899	0.296674	0.448021	0.299059	0.439325	0.542556	0.441449	0.514026	0.680024	0.228431
'pre'	0.492	0.487779	0.691063	0.442421	0.589852	0.638953	0.537656	0.514596	0.298516	0.4499	0.300768	0.441256	0.544861	0.443595	0.516061	0.681519	0.229919
'pre'	0.504	0.489781	0.693285	0.444658	0.591763	0.640704	0.539275	0.516293	0.300362	0.45178	0.302481	0.443189	0.547164	0.445742	0.518096	0.683011	0.231412
'pre'	0.516	0.491784	0.695501	0.446896	0.593671	0.642452	0.540893	0.51799	0.302214	0.453661	0.304199	0.445123	0.549466	0.447891	0.520131	0.6845	0.23291
'pre'	0.528	0.493786	0.697709	0.449136	0.595578	0.644197	0.542511	0.519686	0.304071	0.455544	0.305922	0.447058	0.551766	0.450042	0.522165	0.685986	0.234415
'pre'	0.54	0.495789	0.699909	0.451378	0.597481	0.64594	0.544127	0.521382	0.305933	0.457427	0.307648	0.448995	0.554064	0.452194	0.524199	0.687469	0.235924
'pre'	0.552	0.497792	0.702103	0.453621	0.599383	0.647679	0.545743	0.523078	0.3078	0.459311	0.309379	0.450933	0.55636	0.454347	0.526232	0.688949	0.237439
'pre'	0.564	0.499795	0.704288	0.455866	0.601282	0.649414	0.547359	0.524773	0.309672	0.461197	0.311114	0.452872	0.558654	0.456502	0.528264	0.690427	0.238959
'pre'	0.576	0.501798	0.706467	0.458113	0.603179	0.651147	0.548973	0.526468	0.31155	0.463083	0.312853	0.454812	0.560946	0.458658	0.530296	0.691901	0.240485
'pre'	0.588	0.503801	0.708637	0.46036	0.605073	0.652877	0.550587	0.528163	0.313431	0.46497	0.314597	0.456753	0.563237	0.460816	0.532327	0.693371	0.242016
'pre'	0.6	0.505804	0.7108	0.462609	0.606965	0.654603	0.5522	0.529856	0.315318	0.466857	0.316344	0.458695	0.565524	0.462974	0.534356	0.694839	0.243552
'pre'	0.612	0.507807	0.712955	0.464859	0.608854	0.656327	0.553812	0.53155	0.31721	0.468746	0.318096	0.460638	0.56781	0.465134	0.536385	0.696304	0.245093
'pre'	0.624	0.509809	0.715102	0.46711	0.610741	0.658047	0.555423	0.533243	0.319106	0.470635	0.319852	0.462582	0.570093	0.467295	0.538414	0.697766	0.24664
'pre'	0.636	0.511812	0.717242	0.469363	0.612625	0.659763	0.557033	0.534935	0.321007	0.472525	0.321612	0.464527	0.572374	0.469457	0.540441	0.699224	0.248192
'pre'	0.648	0.513814	0.719373	0.471616	0.614506	0.661477	0.558642	0.536626	0.322913	0.474415	0.323376	0.466473	0.574652	0.471619	0.542467	0.700679	0.24975
'pre'	0.66	0.515815	0.721497	0.47387	0.616384	0.663187	0.560251	0.538317	0.324824	0.476306	0.325143	0.46842	0.576928	0.473783	0.544492	0.702131	0.251312
'pre'	0.672	0.517817	0.723612	0.476125	0.61826	0.664894	0.561858	0.540007	0.326739	0.478198	0.326915	0.470367	0.579201	0.475947	0.546515	0.70358	0.25288
'pre'	0.684	0.519818	0.725719	0.478381	0.620133	0.666597	0.563464	0.541697	0.328659	0.48009	0.328691	0.472315	0.581471	0.478112	0.548538	0.705025	0.254453
'pre'	0.696	0.521818	0.727818	0.480638	0.622003	0.668297	0.565069	0.543385	0.330583	0.481982	0.330471	0.474264	0.583739	0.480278	0.550559	0.706468	0.256031
'pre'	0.708	0.523818	0.729909	0.482895	0.62387	0.669993	0.566674	0.545073	0.332512	0.483875	0.332254	0.476214	0.586003	0.482444	0.552579	0.707907	0.257614
'pre'	0.72	0.525817	0.731992	0.485153	0.625734	0.671686	0.568277	0.54676	0.334445	0.485769	0.334041	0.478164	0.588265	0.484611	0.554598	0.709342	0.259203
'pre'	0.732	0.527815	0.734066	0.487411	0.627596	0.673376	0.569879	0.548447	0.336382	0.487662	0.335832	0.480114	0.590523	0.486778	0.556615	0.710775	0.260796
'pre'	0.744	0.529813	0.736132	0.48967	0.629454	0.675061	0.571479	0.550132	0.338324	0.489556	0.337627	0.482065	0.592778	0.488946	0.558631	0.712204	0.262395
'pre'	0.756	0.53181	0.73819	0.491929	0.631309	0.676744	0.573079	0.551816	0.340271	0.49145	0.339425	0.484016	0.59503	0.491114	0.560645	0.71363	0.263998
'pre'	0.768	0.533806	0.740239	0.494188	0.633161	0.678422	0.574677	0.5535	0.342221	0.493345	0.341227	0.485968	0.597279	0.493282	0.562658	0.715052	0.265607
'pre'	0.78	0.535802	0.74228	0.496447	0.63501	0.680097	0.576275	0.555182	0.344176	0.495239	0.343033	0.48792	0.599525	0.495451	0.564669	0.716471	0.267221
'pre'	0.792	0.537796	0.744311	0.498707	0.636856	0.681769	0.577871	0.556864	0.346135	0.497134	0.344842	0.489873	0.601767	0.49762	0.566678	0.717887	0.268839
'pre'	0.804	0.53979	0.746335	0.500966	0.638698	0.683436	0.579465	0.558545	0.348098	0.499028	0.346655	0.491825	0.604005	0.499788	0.568686	0.719299	0.270463
'pre'	0.816	0.541782	0.74835	0.503226	0.640537	0.6851	0.581059	0.560224	0.350065	0.500923	0.348472	0.493778	0.60624	0.501957	0.570692	0.720708	0.272091
'pre'	0.828	0.543774	0.750356	0.505485	0.642373	0.686761	0.582651	0.561902	0.352036	0.502817	0.350291	0.495731	0.608472	0.504126	0.572696	0.722113	0.273725
'pre'	0.84	0.545764	0.752353	0.507745	0.644206	0.688417	0.584241	0.56358	0.354011	0.504712	0.352115	0.497684	0.610699	0.506294	0.574698	0.723515	0.275363
'pre'	0.852	0.547753	0.754341	0.510004	0.646035	0.69007	0.585831	0.565256	0.35599	0.506607	0.353942	0.499638	0.612923	0.508463	0.576698	0.724913	0.277006
'pre'	0.864	0.549741	0.756321	0.512262	0.647861	0.691718	0.587418	0.566931	0.357973	0.508501	0.355772	0.501591	0.615143	0.510631	0.578697	0.726308	0.278654
'pre'	0.876	0.551728	0.758292	0.514521	0.649683	0.693363	0.589005	0.568605	0.35996	0.510395	0.357605	0.503544	0.617359	0.512799	0.580693	0.727699	0.280307
'pre'	0.888	0.553713	0.760253	0.516779	0.651502	0.695004	0.59059	0.570277	0.361951	0.512289	0.359442	0.505497	0.619571	0.514966	0.582687	0.729087	0.281964
'pre'	0.9	0.555697	0.762206	0.519036	0.653317	0.696641	0.592173	0.571949	0.363945	0.514182	0.361282	0.50745	0.621779	0.517133	0.584679	0.730472	0.283626
'pre'	0.912	0.55768	0.76415	0.521293	0.655129	0.698275	0.593755	0.573619	0.365943	0.516076	0.363125	0.509403	0.623983	0.519299	0.586669	0.731852	0.285293
'pre'	0.924	0.559661	0.766085	0.523549	0.656937	0.699904	0.595336	0.575287	0.367945	0.517969	0.364971	0.511355	0.626182	0.521465	0.588657	0.733229	0.286965
'pre'	0.936	0.561641	0.768011	0.525804	0.658741	0.701529	0.596915	0.576955	0.36995	0.519861	0.366821	0.513307	0.628377	0.52363	0.590642	0.734603	0.288641
'pre'	0.948	0.563619	0.769928	0.528058	0.660542	0.70315	0.598492	0.57862	0.371959	0.521753	0.368673	0.515259	0.630568	0.525795	0.592625	0.735973	0.290322
'pre'	0.96	0.565595	0.771835	0.530312	0.662339	0.704767	0.600068	0.580285	0.373971	0.523645	0.370529	0.517211	0.632755	0.527959	0.594606	0.737339	0.292008
'pre'	0.972	0.56757	0.773733	0.532564	0.664132	0.70638	0.601642	0.581948	0.375987	0.525536	0.372388	0.519162	0.634937	0.530122	0.596584	0.738702	0.293698
'pre'	0.984	0.569543	0.775623	0.534815	0.665922	0.707989	0.603215	0.58361	0.378006	0.527426	0.374249	0.521113	0.637114	0.532283	0.59856	0.740061	0.295393
'pre'	0.996	0.571515	0.777502	0.537066	0.667708	0.709594	0.604785	0.58527	0.380028	0.529316	0.376114	0.523063	0.639287	0.534444	0.600533	0.741417	0.297092
'pre'	1.008	0.573484	0.779373	0.539315	0.669489	0.711195	0.606355	0.586929	0.382054	0.531205	0.377981	0.525013	0.641455	0.536604	0.602504	0.742769	0.298796
'pre'	1.02	0.575452	0.781234	0.541563	0.671267	0.712791	0.607922	0.588586	0.384083	0.533094	0.379852	0.526962	0.643618	0.538763	0.604472	0.744117	0.300504
'pre'	1.032	0.577418	0.783086	0.543809	0.673041	0.714384	0.609488	0.590241	0.386115	0.534982	0.381725	0.52891	0.645777	0.540921	0.606438	0.745461	0.302217
'pre'	1.044	0.579382	0.784929	0.546054	0.674811	0.715972	0.611051	0.591895	0.38815	0.536869	0.383601	0.530858	0.647931	0.543077	0.608401	0.746802	0.303934
'pre'	1.056	0.581344	0.786762	0.548298	0.676577	0.717556	0.612613	0.593547	0.390189	0.538755	0.385479	0.532805	0.650079	0.545232	0.610361	0.748139	0.305655
'pre'	1.068	0.583304	0.788586	0.55054	0.678339	0.719135	0.614174	0.595198	0.39223	0.54064	0.387361	0.534751	0.652223	0.547386	0.612318	0.749472	0.307381
'pre'	1.08	0.585261	0.790401	0.55278	0.680097	0.720711	0.615732	0.596847	0.394274	0.542524	0.389245	0.536696	0.654361	0.549538	0.614272	0.750802	0.309111
'pre'	1.092	0.587217	0.792206	0.555018	0.681851	0.722282	0.617289	0.598494	0.396322	0.544408	0.391131	0.538641	0.656495	0.551689	0.616224	0.752127	0.310846
'pre'	1.104	0.589171	0.794001	0.557255	0.6836	0.723848	0.618843	0.60014	0.398372	0.54629	0.39302	0.540584	0.658623	0.553839	0.618172	0.753449	0.312584
'pre'	1.116	0.591122	0.795787	0.55949	0.685346	0.725411	0.620396	0.601783	0.400425	0.548171	0.394912	0.542527	0.660746	0.555986	0.620118	0.754768	0.314327
'pre'	1.128	0.593071	0.797563	0.561723	0.687087	0.726969	0.621947	0.603425	0.402481	0.550052	0.396806	0.544468	0.662864	0.558132	0.62206	0.756082	0.316074
'pre'	1.14	0.595018	0.79933	0.563954	0.688824	0.728522	0.623495	0.605065	0.404539	0.551931	0.398703	0.546409	0.664976	0.560276	0.623999	0.757393	0.317825
'pre'	1.152	0.596962	0.801087	0.566183	0.690557	0.730071	0.625042	0.606703	0.4066	0.553809	0.400602	0.548348	0.667083	0.562419	0.625936	0.758699	0.31958
'pre'	1.164	0.598904	0.802835	0.56841	0.692285	0.731616	0.626587	0.60834	0.408664	0.555685	0.402503	0.550286	0.669184	0.564559	0.627869	0.760002	0.32134
'pre'	1.176	0.600843	0.804573	0.570635	0.69401	0.733156	0.62813	0.609974	0.41073	0.557561	0.404407	0.552223	0.671279	0.566698	0.629799	0.761301	0.323103
'pre'	1.188	0.60278	0.806301	0.572857	0.695729	0.734692	0.629671	0.611606	0.412798	0.559435	0.406313	0.554159	0.67337	0.568835	0.631725	0.762596	0.324871
'pre'	1.2	0.604714	0.80802	0.575077	0.697445	0.736223	0.631209	0.613237	0.414869	0.561308	0.408221	0.556094	0.675454	0.570969	0.633649	0.763888	0.326642
'pre'	1.212	0.606646	0.809729	0.577295	0.699156	0.73775	0.632746	0.614865	0.416943	0.56318	0.410131	0.558027	0.677532	0.573102	0.635569	0.765175	0.328417
'pre'	1.224	0.608575	0.811429	0.57951	0.700862	0.739272	0.63428	0.616492	0.419019	0.56505	0.412043	0.559958	0.679605	0.575232	0.637485	0.766459	0.330197
'pre'	1.236	0.610502	0.813118	0.581723	0.702564	0.74079	0.635813	0.618116	0.421097	0.566918	0.413958	0.561889	0.681672	0.57736	0.639398	0.767739	0.33198
'pre'	1.248	0.612425	0.814798	0.583933	0.704262	0.742303	0.637343	0.619738	0.423177	0.568786	0.415875	0.563818	0.683733	0.579485	0.641308	0.769014	0.333767
'pre'	1.26	0.614346	0.816469	0.58614	0.705954	0.743811	0.638871	0.621359	0.425259	0.570651	0.417793	0.565745	0.685788	0.581609	0.643214	0.770286	0.335558
'pre'	1.272	0.616264	0.818129	0.588344	0.707643	0.745315	0.640396	0.622977	0.427344	0.572515	0.419714	0.567671	0.687837	0.58373	0.645117	0.771554	0.337352
'pre'	1.284	0.61818	0.81978	0.590546	0.709327	0.746814	0.64192	0.624593	0.42943	0.574378	0.421636	0.569595	0.68988	0.585848	0.647016	0.772818	0.339151
'pre'	1.296	0.620092	0.821421	0.592745	0.711006	0.748309	0.643441	0.626206	0.431519	0.576238	0.423561	0.571518	0.691917	0.587964	0.648911	0.774078	0.340953
'pre'	1.308	0.622001	0.823052	0.594941	0.71268	0.749799	0.64496	0.627818	0.433609	0.578097	0.425487	0.573438	0.693947	0.590077	0.650802	0.775334	0.342758
'pre'	1.32	0.623908	0.824674	0.597133	0.71435	0.751284	0.646477	0.629427	0.435701	0.579955	0.427415	0.575357	0.695972	0.592187	0.65269	0.776586	0.344568
'pre'	1.332	0.625811	0.826286	0.599323	0.716015	0.752764	0.647991	0.631034	0.437795	0.58181	0.429344	0.577275	0.69799	0.594295	0.654574	0.777834	0.346381
'pre'	1.344	0.627711	0.827888	0.60151	0.717675	0.75424	0.649503	0.632639	0.439891	0.583664	0.431276	0.57919	0.700002	0.5964	0.656455	0.779078	0.348197
'pre'	1.356	0.629608	0.82948	0.603693	0.719331	0.755711	0.651013	0.634241	0.441988	0.585516	0.433209	0.581104	0.702007	0.598502	0.658331	0.780319	0.350017
'pre'	1.368	0.631502	0.831062	0.605873	0.720981	0.757177	0.65252	0.635841	0.444088	0.587366	0.435143	0.583016	0.704006	0.600601	0.660203	0.781555	0.351841
'pre'	1.38	0.633393	0.832635	0.608049	0.722627	0.758639	0.654025	0.637439	0.446188	0.589214	0.43708	0.584925	0.705998	0.602698	0.662072	0.782787	0.353667
'pre'	1.392	0.63528	0.834197	0.610223	0.724268	0.760095	0.655527	0.639034	0.44829	0.59106	0.439017	0.586833	0.707984	0.604791	0.663937	0.784015	0.355498
'pre'	1.404	0.637164	0.83575	0.612392	0.725905	0.761547	0.657027	0.640627	0.450394	0.592904	0.440956	0.588739	0.709963	0.606881	0.665797	0.785239	0.357331
'pre'	1.416	0.639045	0.837294	0.614558	0.727536	0.762994	0.658524	0.642218	0.452499	0.594746	0.442897	0.590642	0.711936	0.608968	0.667654	0.786459	0.359168
'pre'	1.428	0.640923	0.838827	0.616721	0.729162	0.764436	0.660019	0.643806	0.454605	0.596585	0.444839	0.592544	0.713902	0.611051	0.669506	0.787675	0.361009
'pre'	1.44	0.642796	0.84035	0.61888	0.730784	0.765873	0.661512	0.645391	0.456713	0.598423	0.446782	0.594443	0.715861	0.613132	0.671354	0.788887	0.362852
'pre'	1.452	0.644667	0.841864	0.621035	0.7324	0.767306	0.663002	0.646974	0.458822	0.600259	0.448727	0.59634	0.717813	0.615209	0.673198	0.790095	0.364699
'pre'	1.464	0.646534	0.843368	0.623186	0.734011	0.768733	0.664489	0.648555	0.460932	0.602092	0.450672	0.598235	0.719759	0.617283	0.675038	0.791298	0.366549
'pre'	1.476	0.648397	0.844862	0.625333	0.735618	0.770156	0.665974	0.650133	0.463043	0.603923	0.452619	0.600127	0.721697	0.619353	0.676874	0.792498	0.368402
'pre'	1.488	0.650257	0.846346	0.627477	0.737219	0.771574	0.667456	0.651708	0.465155	0.605752	0.454567	0.602017	0.723629	0.62142	0.678705	0.793694	0.370258
'pre'	1.5	0.652113	0.847821	0.629616	0.738815	0.772986	0.668936	0.653281	0.467268	0.607578	0.456517	0.603905	0.725554	0.623483	0.680532	0.794885	0.372117
'pre'	1.512	0.653966	0.849286	0.631752	0.740406	0.774394	0.670413	0.654851	0.469382	0.609402	0.458467	0.60579	0.727472	0.625542	0.682354	0.796073	0.373979
'pre'	1.524	0.655815	0.850741	0.633883	0.741993	0.775797	0.671887	0.656418	0.471497	0.611224	0.460418	0.607673	0.729383	0.627598	0.684172	0.797256	0.375845
'pre'	1.536	0.65766	0.852186	0.63601	0.743573	0.777195	0.673359	0.657983	0.473613	0.613043	0.46237	0.609553	0.731286	0.629651	0.685986	0.798435	0.377713
'pre'	1.548	0.659501	0.853621	0.638132	0.745149	0.778588	0.674828	0.659545	0.475729	0.61486	0.464323	0.611431	0.733183	0.631699	0.687795	0.79961	0.379584
'pre'	1.56	0.661339	0.855047	0.640251	0.74672	0.779976	0.676294	0.661104	0.477846	0.616674	0.466277	0.613306	0.735072	0.633744	0.6896	0.800781	0.381457
'pre'	1.572	0.663172	0.856462	0.642365	0.748285	0.781359	0.677757	0.662661	0.479964	0.618486	0.468232	0.615179	0.736954	0.635784	0.6914	0.801948	0.383334
'pre'	1.584	0.665002	0.857869	0.644475	0.749845	0.782736	0.679218	0.664215	0.482082	0.620295	0.470187	0.617049	0.738829	0.637821	0.693196	0.803111	0.385213
'pre'	1.596	0.666828	0.859265	0.64658	0.7514	0.784109	0.680676	0.665766	0.484201	0.622101	0.472144	0.618916	0.740697	0.639854	0.694987	0.804269	0.387096
'pre'	1.608	0.668649	0.860652	0.64868	0.75295	0.785477	0.682131	0.667314	0.486321	0.623905	0.474101	0.62078	0.742557	0.641882	0.696773	0.805424	0.38898
'pre'	1.62	0.670467	0.862028	0.650776	0.754494	0.78684	0.683584	0.668859	0.48844	0.625706	0.476058	0.622642	0.74441	0.643907	0.698554	0.806574	0.390868
'pre'	1.632	0.672281	0.863396	0.652868	0.756033	0.788197	0.685033	0.670401	0.49056	0.627504	0.478016	0.6245	0.746256	0.645927	0.700331	0.80772	0.392758
'pre'	1.644	0.67409	0.864753	0.654954	0.757567	0.78955	0.68648	0.671941	0.492681	0.6293	0.479975	0.626356	0.748094	0.647944	0.702103	0.808862	0.39465
'pre'	1.656	0.675896	0.866101	0.657036	0.759095	0.790897	0.687924	0.673477	0.494801	0.631092	0.481934	0.628209	0.749925	0.649955	0.703871	0.81	0.396545
'pre'	1.668	0.677697	0.867439	0.659113	0.760618	0.79224	0.689365	0.675011	0.496922	0.632882	0.483894	0.630059	0.751748	0.651963	0.705633	0.811133	0.398443
'pre'	1.68	0.679494	0.868768	0.661185	0.762135	0.793577	0.690803	0.676542	0.499042	0.634669	0.485854	0.631906	0.753564	0.653966	0.707391	0.812262	0.400343
'pre'	1.692	0.681287	0.870087	0.663252	0.763648	0.794909	0.692238	0.678069	0.501163	0.636453	0.487814	0.633749	0.755372	0.655965	0.709144	0.813388	0.402245
'pre'	1.704	0.683076	0.871396	0.665314	0.765154	0.796236	0.69367	0.679594	0.503284	0.638234	0.489775	0.63559	0.757173	0.65796	0.710891	0.814509	0.40415
'pre'	1.716	0.68486	0.872696	0.667371	0.766656	0.797558	0.6951	0.681116	0.505404	0.640012	0.491735	0.637428	0.758966	0.659949	0.712634	0.815626	0.406057
'pre'	1.728	0.68664	0.873986	0.669423	0.768151	0.798875	0.696526	0.682635	0.507525	0.641788	0.493696	0.639262	0.760751	0.661935	0.714372	0.816738	0.407966
'pre'	1.74	0.688415	0.875266	0.67147	0.769642	0.800187	0.697949	0.68415	0.509645	0.64356	0.495658	0.641093	0.762529	0.663915	0.716105	0.817847	0.409877
'pre'	1.752	0.690186	0.876537	0.673512	0.771127	0.801493	0.699369	0.685663	0.511765	0.645328	0.497619	0.642921	0.764299	0.665891	0.717833	0.818951	0.411791
'pre'	1.764	0.691953	0.877799	0.675548	0.772606	0.802794	0.700787	0.687172	0.513885	0.647094	0.49958	0.644746	0.766061	0.667863	0.719555	0.820051	0.413707
'pre'	1.776	0.693715	0.879051	0.677579	0.77408	0.80409	0.702201	0.688678	0.516004	0.648857	0.501542	0.646568	0.767815	0.669829	0.721273	0.821147	0.415624
'pre'	1.788	0.695473	0.880293	0.679604	0.775548	0.805381	0.703612	0.690181	0.518123	0.650616	0.503503	0.648386	0.769562	0.671791	0.722985	0.822238	0.417544
'pre'	1.8	0.697226	0.881526	0.681625	0.777011	0.806667	0.70502	0.691681	0.520241	0.652372	0.505464	0.6502	0.771301	0.673748	0.724693	0.823326	0.419466
'pre'	1.812	0.698975	0.88275	0.683639	0.778468	0.807948	0.706425	0.693178	0.522359	0.654125	0.507425	0.652012	0.773032	0.6757	0.726395	0.824409	0.42139
'pre'	1.824	0.700719	0.883964	0.685648	0.77992	0.809223	0.707827	0.694671	0.524476	0.655875	0.509386	0.653819	0.774755	0.677647	0.728092	0.825488	0.423315
'pre'	1.836	0.702458	0.885169	0.687652	0.781366	0.810493	0.709226	0.696162	0.526592	0.657621	0.511347	0.655624	0.77647	0.679589	0.729783	0.826563	0.425243
'pre'	1.848	0.704192	0.886364	0.68965	0.782806	0.811758	0.710622	0.697649	0.528708	0.659364	0.513307	0.657424	0.778177	0.681526	0.73147	0.827633	0.427172
'pre'	1.86	0.705922	0.88755	0.691642	0.784241	0.813017	0.712014	0.699132	0.530823	0.661103	0.515267	0.659222	0.779876	0.683457	0.733151	0.8287	0.429103
'pre'	1.872	0.707648	0.888727	0.693628	0.78567	0.814272	0.713403	0.700613	0.532937	0.662839	0.517227	0.661015	0.781568	0.685384	0.734827	0.829762	0.431036
'pre'	1.884	0.709368	0.889894	0.695609	0.787094	0.815521	0.71479	0.70209	0.53505	0.664572	0.519187	0.662805	0.783251	0.687306	0.736497	0.83082	0.43297
'pre'	1.896	0.711084	0.891052	0.697584	0.788512	0.816765	0.716173	0.703564	0.537162	0.666301	0.521145	0.664591	0.784926	0.689222	0.738162	0.831873	0.434906
'pre'	1.908	0.712794	0.892201	0.699553	0.789924	0.818003	0.717552	0.705034	0.539273	0.668027	0.523104	0.666374	0.786594	0.691133	0.739821	0.832923	0.436844
'pre'	1.92	0.7145	0.893341	0.701516	0.79133	0.819237	0.718929	0.706501	0.541383	0.669749	0.525062	0.668153	0.788253	0.693039	0.741476	0.833968	0.438783
'pre'	1.932	0.716201	0.894471	0.703473	0.792731	0.820465	0.720302	0.707965	0.543491	0.671467	0.527019	0.669928	0.789904	0.694939	0.743124	0.835009	0.440723
'pre'	1.944	0.717897	0.895593	0.705424	0.794126	0.821688	0.721672	0.709425	0.545599	0.673182	0.528975	0.671699	0.791547	0.696834	0.744767	0.836046	0.442665
'pre'	1.956	0.719589	0.896705	0.707369	0.795516	0.822906	0.723039	0.710882	0.547705	0.674893	0.530931	0.673466	0.793182	0.698724	0.746405	0.837078	0.444609
'pre'	1.968	0.721275	0.897808	0.709308	0.796899	0.824118	0.724402	0.712336	0.54981	0.6766	0.532886	0.67523	0.794809	0.700608	0.748037	0.838106	0.446554
'pre'	1.98	0.722956	0.898902	0.711241	0.798277	0.825325	0.725762	0.713786	0.551913	0.678304	0.534841	0.676989	0.796428	0.702486	0.749664	0.83913	0.4485
'pre'	1.992	0.724632	0.899987	0.713168	0.79965	0.826527	0.727119	0.715232	0.554015	0.680004	0.536794	0.678745	0.798038	0.704359	0.751285	0.84015	0.450447
'pre'	2.004	0.726303	0.901063	0.715088	0.801016	0.827723	0.728472	0.716675	0.556116	0.6817	0.538747	0.680496	0.799641	0.706227	0.7529	0.841165	0.452395
'pre'	2.016	0.727969	0.90213	0.717002	0.802377	0.828914	0.729822	0.718115	0.558215	0.683393	0.540698	0.682244	0.801235	0.708088	0.75451	0.842177	0.454345
'pre'	2.028	0.72963	0.903188	0.71891	0.803731	0.8301	0.731169	0.71955	0.560312	0.685081	0.542649	0.683987	0.802821	0.709944	0.756114	0.843184	0.456296
'pre'	2.04	0.731286	0.904237	0.720812	0.805081	0.831281	0.732512	0.720983	0.562408	0.686766	0.544598	0.685727	0.804399	0.711795	0.757712	0.844187	0.458248
'pre'	2.052	0.732936	0.905277	0.722707	0.806424	0.832456	0.733852	0.722412	0.564502	0.688447	0.546547	0.687462	0.805968	0.713639	0.759305	0.845185	0.4602
'pre'	2.064	0.734582	0.906309	0.724595	0.807761	0.833626	0.735189	0.723837	0.566594	0.690124	0.548494	0.689193	0.807529	0.715478	0.760892	0.84618	0.462154
'pre'	2.076	0.736222	0.907331	0.726477	0.809093	0.834791	0.736522	0.725259	0.568684	0.691797	0.550441	0.69092	0.809083	0.717311	0.762473	0.84717	0.464109
'pre'	2.088	0.737857	0.908345	0.728353	0.810419	0.835951	0.737852	0.726677	0.570772	0.693465	0.552386	0.692643	0.810627	0.719138	0.764049	0.848155	0.466065
'pre'	2.1	0.739487	0.90935	0.730222	0.811739	0.837105	0.739178	0.728091	0.572858	0.69513	0.55433	0.694361	0.812164	0.720959	0.765618	0.849137	0.468021
'pre'	2.112	0.741111	0.910346	0.732084	0.813053	0.838254	0.740501	0.729502	0.574943	0.696791	0.556272	0.696076	0.813692	0.722775	0.767182	0.850114	0.469978
'pre'	2.124	0.74273	0.911334	0.73394	0.814362	0.839397	0.74182	0.730909	0.577025	0.698448	0.558213	0.697786	0.815212	0.724584	0.768741	0.851088	0.471936
'pre'	2.136	0.744344	0.912313	0.735789	0.815664	0.840535	0.743136	0.732312	0.579105	0.700101	0.560153	0.699491	0.816724	0.726387	0.770293	0.852057	0.473895
'pre'	2.148	0.745952	0.913283	0.737632	0.816961	0.841668	0.744448	0.733712	0.581182	0.701749	0.562091	0.701192	0.818227	0.728184	0.771839	0.853021	0.475854
'pre'	2.16	0.747555	0.914245	0.739468	0.818252	0.842796	0.745757	0.735108	0.583258	0.703394	0.564028	0.702889	0.819722	0.729975	0.77338	0.853982	0.477814
'pre'	2.172	0.749153	0.915198	0.741297	0.819537	0.843918	0.747062	0.7365	0.585331	0.705034	0.565963	0.704582	0.821209	0.73176	0.774914	0.854938	0.479774
'pre'	2.184	0.750745	0.916143	0.743119	0.820816	0.845035	0.748364	0.737888	0.587402	0.70667	0.567897	0.70627	0.822687	0.733539	0.776443	0.85589	0.481735
'pre'	2.196	0.752332	0.917079	0.744934	0.822089	0.846147	0.749662	0.739273	0.58947	0.708302	0.569829	0.707953	0.824157	0.735312	0.777966	0.856838	0.483696
'pre'	2.208	0.753913	0.918007	0.746743	0.823356	0.847254	0.750957	0.740654	0.591536	0.70993	0.57176	0.709632	0.825619	0.737078	0.779483	0.857781	0.485658
'pre'	2.22	0.755489	0.918927	0.748544	0.824618	0.848355	0.752248	0.742031	0.5936	0.711553	0.573688	0.711307	0.827072	0.738839	0.780994	0.858721	0.48762
'pre'	2.232	0.757059	0.919838	0.750339	0.825873	0.849451	0.753535	0.743405	0.595661	0.713172	0.575615	0.712976	0.828517	0.740593	0.782499	0.859656	0.489583
'pre'	2.244	0.758624	0.920741	0.752126	0.827123	0.850541	0.754819	0.744774	0.597719	0.714787	0.57754	0.714642	0.829954	0.74234	0.783998	0.860587	0.491545
'pre'	2.256	0.760183	0.921635	0.753907	0.828367	0.851626	0.7561	0.74614	0.599774	0.716397	0.579464	0.716302	0.831382	0.744081	0.785491	0.861514	0.493508
'pre'	2.268	0.761736	0.922522	0.755681	0.829605	0.852706	0.757376	0.747502	0.601827	0.718003	0.581385	0.717958	0.832802	0.745816	0.786978	0.862436	0.495471
'pre'	2.28	0.763284	0.9234	0.757447	0.830837	0.853781	0.758649	0.74886	0.603877	0.719605	0.583304	0.71961	0.834214	0.747545	0.788459	0.863354	0.497434
'pre'	2.292	0.764827	0.92427	0.759207	0.832063	0.85485	0.759919	0.750214	0.605924	0.721202	0.585222	0.721256	0.835617	0.749267	0.789934	0.864268	0.499397
'pre'	2.304	0.766363	0.925132	0.760959	0.833283	0.855915	0.761184	0.751564	0.607968	0.722795	0.587137	0.722898	0.837012	0.750983	0.791403	0.865178	0.50136
'pre'	2.316	0.767895	0.925985	0.762704	0.834498	0.856973	0.762447	0.752911	0.610009	0.724383	0.589051	0.724535	0.838399	0.752692	0.792865	0.866084	0.503323
'pre'	2.328	0.76942	0.926831	0.764442	0.835706	0.858027	0.763705	0.754253	0.612047	0.725967	0.590962	0.726168	0.839777	0.754395	0.794322	0.866986	0.505287
'pre'	2.34	0.77094	0.927669	0.766173	0.836909	0.859075	0.76496	0.755592	0.614082	0.727546	0.592871	0.727795	0.841147	0.756091	0.795773	0.867883	0.507249
'pre'	2.352	0.772454	0.928499	0.767897	0.838106	0.860118	0.766211	0.756926	0.616114	0.729121	0.594778	0.729418	0.842509	0.757781	0.797217	0.868776	0.509212
'pre'	2.364	0.773962	0.929321	0.769613	0.839296	0.861156	0.767458	0.758257	0.618142	0.730691	0.596682	0.731036	0.843862	0.759464	0.798655	0.869665	0.511175
'pre'	2.376	0.775465	0.930135	0.771322	0.840481	0.862189	0.768702	0.759583	0.620168	0.732256	0.598585	0.732649	0.845207	0.76114	0.800088	0.87055	0.513137
'pre'	2.388	0.776961	0.930941	0.773024	0.84166	0.863216	0.769942	0.760906	0.62219	0.733817	0.600485	0.734257	0.846543	0.76281	0.801514	0.871431	0.515099
'pre'	2.4	0.778452	0.93174	0.774718	0.842833	0.864238	0.771178	0.762225	0.624209	0.735374	0.602382	0.735861	0.847871	0.764473	0.802934	0.872307	0.51706
'pre'	2.412	0.779938	0.932531	0.776405	0.844001	0.865254	0.77241	0.76354	0.626224	0.736925	0.604278	0.737459	0.849191	0.766129	0.804347	0.873179	0.519022
'pre'	2.424	0.781417	0.933314	0.778085	0.845162	0.866266	0.773639	0.76485	0.628236	0.738472	0.60617	0.739052	0.850503	0.767779	0.805755	0.874047	0.520982
'pre'	2.436	0.782891	0.934089	0.779757	0.846317	0.867272	0.774864	0.766157	0.630244	0.740014	0.608061	0.74064	0.851806	0.769422	0.807156	0.874911	0.522942
'pre'	2.448	0.784359	0.934857	0.781422	0.847467	0.868273	0.776085	0.767459	0.632249	0.741552	0.609948	0.742224	0.853101	0.771058	0.808552	0.875771	0.524902
'pre'	2.46	0.785821	0.935617	0.78308	0.84861	0.869269	0.777303	0.768758	0.634251	0.743085	0.611833	0.743802	0.854388	0.772688	0.809941	0.876627	0.526861
'pre'	2.472	0.787277	0.93637	0.78473	0.849748	0.87026	0.778516	0.770053	0.636248	0.744613	0.613716	0.745375	0.855666	0.774311	0.811323	0.877479	0.528819
'pre'	2.484	0.788727	0.937115	0.786372	0.85088	0.871245	0.779726	0.771343	0.638242	0.746136	0.615596	0.746943	0.856936	0.775927	0.8127	0.878326	0.530777
'pre'	2.496	0.790171	0.937853	0.788007	0.852006	0.872225	0.780932	0.772629	0.640233	0.747655	0.617473	0.748506	0.858198	0.777536	0.81407	0.879169	0.532734
'pre'	2.508	0.79161	0.938583	0.789635	0.853126	0.8732	0.782134	0.773912	0.642219	0.749169	0.619347	0.750064	0.859452	0.779138	0.815434	0.880009	0.53469
'pre'	2.52	0.793042	0.939307	0.791255	0.85424	0.87417	0.783333	0.77519	0.644202	0.750677	0.621219	0.751617	0.860697	0.780733	0.816792	0.880844	0.536645
'pre'	2.532	0.794469	0.940022	0.792867	0.855348	0.875134	0.784528	0.776464	0.64618	0.752182	0.623087	0.753165	0.861934	0.782322	0.818144	0.881675	0.5386
'pre'	2.544	0.79589	0.940731	0.794472	0.856451	0.876093	0.785718	0.777734	0.648155	0.753681	0.624953	0.754707	0.863163	0.783903	0.819489	0.882501	0.540553
'pre'	2.556	0.797305	0.941432	0.79607	0.857547	0.877048	0.786905	0.779	0.650126	0.755175	0.626816	0.756244	0.864384	0.785478	0.820828	0.883324	0.542506
'pre'	2.568	0.798713	0.942126	0.797659	0.858638	0.877997	0.788088	0.780262	0.652092	0.756664	0.628676	0.757776	0.865596	0.787046	0.822161	0.884143	0.544457
'pre'	2.58	0.800116	0.942814	0.799241	0.859723	0.87894	0.789268	0.781519	0.654055	0.758149	0.630533	0.759303	0.8668	0.788606	0.823488	0.884957	0.546407
'pre'	2.592	0.801513	0.943494	0.800816	0.860802	0.879879	0.790443	0.782773	0.656014	0.759628	0.632387	0.760825	0.867996	0.79016	0.824808	0.885768	0.548357
'pre'	2.604	0.802904	0.944167	0.802382	0.861875	0.880813	0.791615	0.784022	0.657968	0.761103	0.634238	0.762341	0.869184	0.791707	0.826122	0.886574	0.550305
'pre'	2.616	0.804289	0.944833	0.803942	0.862943	0.881741	0.792782	0.785267	0.659918	0.762573	0.636085	0.763852	0.870364	0.793247	0.82743	0.887377	0.552251
'pre'	2.628	0.805668	0.945492	0.805493	0.864004	0.882664	0.793946	0.786508	0.661864	0.764037	0.63793	0.765358	0.871536	0.794779	0.828731	0.888175	0.554197
'pre'	2.64	0.807041	0.946144	0.807037	0.86506	0.883582	0.795106	0.787745	0.663805	0.765497	0.639771	0.766858	0.872699	0.796305	0.830026	0.888969	0.556141
'pre'	2.652	0.808408	0.946789	0.808573	0.86611	0.884495	0.796262	0.788977	0.665743	0.766951	0.641609	0.768353	0.873854	0.797824	0.831315	0.889759	0.558084
'pre'	2.664	0.809768	0.947428	0.810101	0.867154	0.885403	0.797414	0.790205	0.667675	0.768401	0.643444	0.769842	0.875002	0.799335	0.832598	0.890545	0.560026
'pre'	2.676	0.811123	0.948059	0.811622	0.868192	0.886306	0.798562	0.791429	0.669604	0.769846	0.645276	0.771327	0.876141	0.80084	0.833874	0.891328	0.561966
'pre'	2.688	0.812472	0.948684	0.813135	0.869224	0.887204	0.799706	0.792649	0.671527	0.771285	0.647104	0.772805	0.877272	0.802337	0.835144	0.892106	0.563904
'pre'	2.7	0.813815	0.949303	0.81464	0.870251	0.888096	0.800847	0.793865	0.673447	0.772719	0.648929	0.774279	0.878395	0.803827	0.836408	0.89288	0.565841
'pre'	2.712	0.815151	0.949915	0.816137	0.871272	0.888984	0.801983	0.795076	0.675361	0.774149	0.65075	0.775747	0.87951	0.805311	0.837665	0.89365	0.567776
'pre'	2.724	0.816482	0.95052	0.817627	0.872287	0.889866	0.803116	0.796284	0.677271	0.775573	0.652568	0.777209	0.880618	0.806787	0.838916	0.894416	0.56971
'pre'	2.736	0.817806	0.951118	0.819109	0.873296	0.890744	0.804244	0.797486	0.679177	0.776992	0.654382	0.778667	0.881717	0.808256	0.840161	0.895178	0.571642
'pre'	2.748	0.819125	0.951711	0.820583	0.874299	0.891616	0.805369	0.798685	0.681078	0.778406	0.656193	0.780118	0.882808	0.809718	0.841399	0.895936	0.573573
'pre'	2.76	0.820437	0.952296	0.822049	0.875297	0.892484	0.80649	0.79988	0.682974	0.779815	0.658	0.781564	0.883891	0.811172	0.842631	0.89669	0.575501
'pre'	2.772	0.821743	0.952876	0.823508	0.876289	0.893346	0.807607	0.80107	0.684865	0.781218	0.659804	0.783005	0.884966	0.81262	0.843857	0.89744	0.577428
'pre'	2.784	0.823044	0.953449	0.824959	0.877275	0.894203	0.808719	0.802256	0.686751	0.782617	0.661604	0.78444	0.886034	0.81406	0.845076	0.898186	0.579353
'pre'	2.796	0.824338	0.954016	0.826402	0.878256	0.895055	0.809828	0.803437	0.688632	0.78401	0.6634	0.78587	0.887093	0.815493	0.84629	0.898928	0.581276
'pre'	2.808	0.825626	0.954576	0.827837	0.879231	0.895903	0.810933	0.804614	0.690509	0.785398	0.665193	0.787294	0.888145	0.816919	0.847497	0.899667	0.583197
'pre'	2.82	0.826908	0.95513	0.829264	0.8802	0.896745	0.812034	0.805787	0.692381	0.786781	0.666982	0.788712	0.889189	0.818338	0.848697	0.900401	0.585116
'pre'	2.832	0.828183	0.955679	0.830684	0.881163	0.897583	0.813131	0.806956	0.694247	0.788159	0.668767	0.790125	0.890225	0.81975	0.849891	0.901131	0.587033
'pre'	2.844	0.829453	0.956221	0.832096	0.882121	0.898415	0.814224	0.80812	0.696109	0.789531	0.670548	0.791533	0.891253	0.821154	0.851079	0.901858	0.588948
'pre'	2.856	0.830717	0.956757	0.833499	0.883073	0.899242	0.815313	0.809281	0.697965	0.790898	0.672325	0.792934	0.892273	0.822551	0.852261	0.90258	0.59086
'pre'	2.868	0.831974	0.957287	0.834896	0.884019	0.900065	0.816398	0.810436	0.699817	0.79226	0.674099	0.794331	0.893286	0.823941	0.853436	0.903299	0.592771
'pre'	2.88	0.833225	0.957811	0.836284	0.88496	0.900883	0.817479	0.811588	0.701663	0.793617	0.675868	0.795721	0.894291	0.825324	0.854605	0.904013	0.594679
'pre'	2.892	0.83447	0.958329	0.837664	0.885895	0.901695	0.818557	0.812735	0.703504	0.794968	0.677634	0.797106	0.895288	0.8267	0.855768	0.904724	0.596585
'pre'	2.904	0.835709	0.958841	0.839037	0.886824	0.902503	0.81963	0.813878	0.70534	0.796314	0.679395	0.798486	0.896278	0.828068	0.856925	0.905431	0.598489
'pre'	2.916	0.836942	0.959347	0.840402	0.887748	0.903306	0.820699	0.815016	0.70717	0.797655	0.681153	0.799859	0.89726	0.829429	0.858075	0.906134	0.600391
'pre'	2.928	0.838169	0.959848	0.841759	0.888666	0.904104	0.821764	0.81615	0.708996	0.79899	0.682906	0.801227	0.898234	0.830783	0.859219	0.906833	0.60229
'pre'	2.94	0.83939	0.960343	0.843108	0.889579	0.904897	0.822825	0.81728	0.710815	0.800321	0.684656	0.80259	0.899201	0.83213	0.860357	0.907529	0.604186
'pre'	2.952	0.840604	0.960832	0.844449	0.890486	0.905685	0.823882	0.818405	0.71263	0.801645	0.686401	0.803947	0.90016	0.833469	0.861488	0.90822	0.60608
'pre'	2.964	0.841813	0.961315	0.845783	0.891387	0.906469	0.824935	0.819527	0.714439	0.802965	0.688142	0.805298	0.901111	0.834801	0.862613	0.908908	0.607972
'pre'	2.976	0.843015	0.961793	0.847108	0.892283	0.907248	0.825984	0.820643	0.716243	0.804279	0.689879	0.806643	0.902055	0.836126	0.863732	0.909592	0.609861
'pre'	2.988	0.844211	0.962265	0.848426	0.893173	0.908021	0.82703	0.821756	0.718041	0.805588	0.691612	0.807983	0.902992	0.837444	0.864845	0.910272	0.611747
'pre'	3	0.845401	0.962732	0.849736	0.894058	0.90879	0.828071	0.822864	0.719834	0.806891	0.69334	0.809317	0.903921	0.838754	0.865951	0.910948	0.613631
'pre'	3.012	0.846585	0.963194	0.851039	0.894937	0.909555	0.829108	0.823967	0.721621	0.80819	0.695064	0.810645	0.904842	0.840057	0.867051	0.91162	0.615512
'pre'	3.024	0.847763	0.96365	0.852333	0.895811	0.910314	0.830141	0.825067	0.723403	0.809482	0.696784	0.811967	0.905757	0.841353	0.868145	0.912289	0.61739
'pre'	3.036	0.848935	0.9641	0.85362	0.896679	0.911069	0.83117	0.826162	0.725179	0.81077	0.698499	0.813284	0.906663	0.842642	0.869233	0.912954	0.619266
'pre'	3.048	0.8501	0.964545	0.854899	0.897542	0.911819	0.832195	0.827252	0.726949	0.812052	0.70021	0.814595	0.907563	0.843924	0.870314	0.913615	0.621139
'pre'	3.06	0.85126	0.964985	0.85617	0.898399	0.912564	0.833216	0.828338	0.728714	0.813328	0.701917	0.815901	0.908455	0.845198	0.87139	0.914272	0.623009
'pre'	3.072	0.852413	0.96542	0.857433	0.899251	0.913305	0.834233	0.82942	0.730473	0.814599	0.703619	0.8172	0.90934	0.846465	0.872459	0.914925	0.624875
'pre'	3.084	0.853561	0.965849	0.858689	0.900097	0.91404	0.835246	0.830498	0.732226	0.815865	0.705317	0.818494	0.910217	0.847725	0.873522	0.915575	0.62674
'pre'	3.096	0.854702	0.966274	0.859937	0.900938	0.914771	0.836255	0.831571	0.733974	0.817126	0.70701	0.819782	0.911087	0.848977	0.874578	0.916221	0.628601
'pre'	3.108	0.855837	0.966693	0.861177	0.901774	0.915498	0.83726	0.832639	0.735715	0.818381	0.708699	0.821065	0.91195	0.850223	0.875629	0.916864	0.630459
'pre'	3.12	0.856966	0.967107	0.862409	0.902604	0.91622	0.838261	0.833704	0.737451	0.81963	0.710383	0.822341	0.912806	0.851461	0.876673	0.917502	0.632313
'pre'	3.132	0.858089	0.967516	0.863633	0.903428	0.916937	0.839258	0.834764	0.739181	0.820874	0.712063	0.823612	0.913655	0.852692	0.877711	0.918137	0.634165
'pre'	3.144	0.859205	0.967921	0.86485	0.904248	0.917649	0.840251	0.835819	0.740905	0.822113	0.713738	0.824877	0.914496	0.853915	0.878743	0.918768	0.636014
'pre'	3.156	0.860316	0.96832	0.866059	0.905062	0.918357	0.84124	0.83687	0.742624	0.823347	0.715408	0.826136	0.915331	0.855132	0.879769	0.919396	0.63786
'pre'	3.168	0.861421	0.968714	0.867261	0.90587	0.91906	0.842225	0.837917	0.744336	0.824574	0.717074	0.82739	0.916158	0.856341	0.880789	0.92002	0.639702
'pre'	3.18	0.862519	0.969104	0.868454	0.906673	0.919759	0.843205	0.838959	0.746042	0.825797	0.718735	0.828638	0.916979	0.857543	0.881803	0.92064	0.641541
'pre'	3.192	0.863612	0.969488	0.86964	0.907471	0.920453	0.844182	0.839997	0.747742	0.827014	0.720391	0.82988	0.917792	0.858738	0.88281	0.921257	0.643377
'pre'	3.204	0.864698	0.969868	0.870819	0.908264	0.921142	0.845155	0.841031	0.749437	0.828225	0.722042	0.831116	0.918598	0.859926	0.883811	0.921869	0.645209
'pre'	3.216	0.865778	0.970244	0.871989	0.909051	0.921827	0.846124	0.84206	0.751125	0.829431	0.723689	0.832346	0.919398	0.861107	0.884807	0.922479	0.647038
'pre'	3.228	0.866853	0.970614	0.873152	0.909833	0.922508	0.847089	0.843085	0.752807	0.830632	0.725331	0.833571	0.92019	0.86228	0.885796	0.923084	0.648864
'pre'	3.24	0.867921	0.97098	0.874308	0.91061	0.923184	0.848049	0.844106	0.754483	0.831827	0.726968	0.834789	0.920976	0.863446	0.886779	0.923687	0.650686
'pre'	3.252	0.868983	0.971342	0.875455	0.911382	0.923855	0.849006	0.845122	0.756153	0.833017	0.7286	0.836002	0.921755	0.864606	0.887756	0.924285	0.652504
'pre'	3.264	0.870039	0.971699	0.876595	0.912148	0.924522	0.849959	0.846133	0.757817	0.834201	0.730228	0.83721	0.922527	0.865758	0.888728	0.92488	0.654319
'pre'	3.276	0.871089	0.972051	0.877728	0.912909	0.925184	0.850907	0.847141	0.759475	0.83538	0.73185	0.838411	0.923292	0.866903	0.889693	0.925471	0.656131
'pre'	3.288	0.872134	0.972399	0.878853	0.913665	0.925842	0.851852	0.848144	0.761126	0.836554	0.733468	0.839607	0.92405	0.86804	0.890652	0.926059	0.657939
'pre'	3.3	0.873172	0.972742	0.87997	0.914416	0.926496	0.852793	0.849142	0.762771	0.837722	0.73508	0.840796	0.924802	0.869171	0.891605	0.926643	0.659743
'pre'	3.312	0.874204	0.973081	0.88108	0.915162	0.927145	0.853729	0.850136	0.76441	0.838884	0.736688	0.84198	0.925547	0.870295	0.892552	0.927224	0.661544
'pre'	3.324	0.87523	0.973416	0.882182	0.915903	0.92779	0.854662	0.851126	0.766043	0.840041	0.73829	0.843158	0.926286	0.871411	0.893493	0.927801	0.663341
'pre'	3.336	0.87625	0.973747	0.883277	0.916638	0.92843	0.855591	0.852112	0.767669	0.841193	0.739888	0.844331	0.927017	0.87252	0.894428	0.928375	0.665134
'pre'	3.348	0.877264	0.974073	0.884364	0.917368	0.929066	0.856515	0.853093	0.76929	0.842339	0.74148	0.845497	0.927743	0.873623	0.895357	0.928945	0.666923
'pre'	3.36	0.878273	0.974395	0.885444	0.918094	0.929698	0.857436	0.854069	0.770903	0.843479	0.743068	0.846658	0.928461	0.874718	0.89628	0.929512	0.668709
'pre'	3.372	0.879275	0.974713	0.886516	0.918814	0.930325	0.858353	0.855042	0.772511	0.844614	0.74465	0.847813	0.929173	0.875806	0.897198	0.930075	0.67049
'pre'	3.384	0.880271	0.975027	0.88758	0.919529	0.930948	0.859265	0.85601	0.774112	0.845744	0.746228	0.848962	0.929879	0.876888	0.898109	0.930635	0.672268
'pre'	3.396	0.881262	0.975336	0.888638	0.920239	0.931566	0.860174	0.856973	0.775706	0.846868	0.7478	0.850106	0.930578	0.877962	0.899015	0.931191	0.674042
'pre'	3.408	0.882246	0.975642	0.889688	0.920944	0.932181	0.861078	0.857932	0.777295	0.847987	0.749367	0.851243	0.931271	0.879029	0.899914	0.931744	0.675812
'pre'	3.42	0.883225	0.975944	0.89073	0.921644	0.932791	0.861979	0.858887	0.778877	0.8491	0.750929	0.852375	0.931958	0.880089	0.900808	0.932293	0.677578
'pre'	3.432	0.884198	0.976241	0.891765	0.92234	0.933396	0.862876	0.859838	0.780452	0.850208	0.752485	0.853501	0.932638	0.881142	0.901696	0.932839	0.67934
'pre'	3.444	0.885164	0.976535	0.892793	0.92303	0.933998	0.863768	0.860784	0.782021	0.851311	0.754037	0.854621	0.933312	0.882189	0.902578	0.933382	0.681097
'pre'	3.456	0.886125	0.976825	0.893813	0.923715	0.934595	0.864657	0.861725	0.783583	0.852408	0.755583	0.855736	0.933979	0.883228	0.903454	0.933921	0.682851
'pre'	3.468	0.88708	0.977111	0.894826	0.924395	0.935188	0.865542	0.862663	0.785139	0.853499	0.757124	0.856844	0.93464	0.88426	0.904325	0.934456	0.684601
'pre'	3.48	0.88803	0.977393	0.895832	0.925071	0.935777	0.866422	0.863596	0.786689	0.854585	0.75866	0.857947	0.935295	0.885286	0.905189	0.934989	0.686346
'pre'	3.492	0.888973	0.977672	0.89683	0.925741	0.936362	0.867299	0.864525	0.788231	0.855666	0.76019	0.859044	0.935944	0.886305	0.906048	0.935518	0.688087
'pre'	3.504	0.88991	0.977947	0.897821	0.926407	0.936942	0.868172	0.865449	0.789768	0.856741	0.761715	0.860136	0.936587	0.887316	0.906901	0.936044	0.689824
'pre'	3.516	0.890842	0.978218	0.898805	0.927068	0.937519	0.869041	0.866369	0.791298	0.857811	0.763235	0.861221	0.937224	0.888321	0.907749	0.936566	0.691557
'pre'	3.528	0.891768	0.978485	0.899782	0.927724	0.938091	0.869906	0.867285	0.792821	0.858875	0.764749	0.862301	0.937854	0.889319	0.90859	0.937085	0.693285
'pre'	3.54	0.892688	0.978749	0.900751	0.928375	0.938659	0.870766	0.868196	0.794337	0.859934	0.766258	0.863375	0.938479	0.89031	0.909426	0.937601	0.695009
'pre'	3.552	0.893602	0.979009	0.901713	0.929022	0.939223	0.871623	0.869103	0.795847	0.860988	0.767762	0.864443	0.939098	0.891295	0.910256	0.938113	0.696729
'pre'	3.564	0.894511	0.979266	0.902668	0.929663	0.939783	0.872476	0.870006	0.797351	0.862036	0.76926	0.865506	0.93971	0.892272	0.911081	0.938622	0.698445
'pre'	3.576	0.895414	0.979519	0.903616	0.9303	0.940339	0.873325	0.870904	0.798847	0.863078	0.770753	0.866563	0.940317	0.893243	0.9119	0.939128	0.700156
'pre'	3.588	0.896311	0.979769	0.904557	0.930933	0.940891	0.87417	0.871798	0.800337	0.864115	0.77224	0.867614	0.940918	0.894207	0.912713	0.93963	0.701862
'pre'	3.6	0.897202	0.980015	0.905491	0.93156	0.941439	0.875012	0.872688	0.801821	0.865147	0.773722	0.868659	0.941513	0.895164	0.913521	0.94013	0.703564
'pre'	3.612	0.898088	0.980258	0.906417	0.932183	0.941983	0.875849	0.873573	0.803298	0.866174	0.775199	0.869699	0.942102	0.896115	0.914323	0.940626	0.705262
'pre'	3.624	0.898968	0.980498	0.907337	0.932801	0.942522	0.876682	0.874455	0.804768	0.867195	0.77667	0.870733	0.942686	0.897059	0.91512	0.941119	0.706955
'pre'	3.636	0.899842	0.980734	0.908249	0.933415	0.943058	0.877511	0.875331	0.806231	0.86821	0.778135	0.871761	0.943263	0.897996	0.915911	0.941608	0.708643
'pre'	3.648	0.900711	0.980967	0.909155	0.934023	0.94359	0.878337	0.876204	0.807688	0.86922	0.779595	0.872783	0.943835	0.898926	0.916696	0.942095	0.710327
'pre'	3.66	0.901574	0.981197	0.910053	0.934628	0.944118	0.879158	0.877072	0.809138	0.870225	0.78105	0.8738	0.944402	0.89985	0.917476	0.942578	0.712006
'pre'	3.672	0.902431	0.981424	0.910945	0.935227	0.944642	0.879976	0.877936	0.810581	0.871225	0.782499	0.874811	0.944963	0.900767	0.91825	0.943058	0.713681
'pre'	3.684	0.903283	0.981647	0.91183	0.935822	0.945162	0.880789	0.878796	0.812017	0.872219	0.783942	0.875817	0.945518	0.901678	0.919019	0.943535	0.71535
'pre'	3.696	0.904129	0.981868	0.912708	0.936413	0.945679	0.881599	0.879652	0.813447	0.873208	0.78538	0.876817	0.946067	0.902582	0.919782	0.944009	0.717016
'pre'	3.708	0.904969	0.982085	0.913578	0.936999	0.946191	0.882405	0.880503	0.81487	0.874191	0.786812	0.877811	0.946611	0.903479	0.92054	0.944479	0.718676
'pre'	3.72	0.905804	0.982299	0.914442	0.937581	0.9467	0.883207	0.88135	0.816286	0.875169	0.788239	0.878799	0.94715	0.90437	0.921293	0.944947	0.720332
'pre'	3.732	0.906633	0.98251	0.9153	0.938158	0.947204	0.884005	0.882192	0.817696	0.876142	0.78966	0.879782	0.947683	0.905254	0.92204	0.945411	0.721983
'pre'	3.744	0.907457	0.982718	0.91615	0.93873	0.947705	0.884799	0.883031	0.819098	0.877109	0.791075	0.880759	0.948211	0.906132	0.922782	0.945872	0.723629
'pre'	3.756	0.908275	0.982923	0.916994	0.939298	0.948202	0.88559	0.883865	0.820494	0.878071	0.792485	0.881731	0.948733	0.907003	0.923518	0.94633	0.72527
'pre'	3.768	0.909088	0.983126	0.917831	0.939862	0.948696	0.886376	0.884695	0.821883	0.879028	0.79389	0.882697	0.94925	0.907868	0.924249	0.946786	0.726906
'pre'	3.78	0.909895	0.983325	0.918661	0.940421	0.949185	0.887159	0.885521	0.823265	0.879979	0.795288	0.883657	0.949762	0.908727	0.924975	0.947238	0.728538
'pre'	3.792	0.910697	0.983521	0.919484	0.940976	0.949671	0.887938	0.886342	0.824641	0.880925	0.796681	0.884612	0.950268	0.909579	0.925695	0.947686	0.730164
'pre'	3.804	0.911493	0.983715	0.920301	0.941527	0.950153	0.888713	0.88716	0.82601	0.881866	0.798068	0.885561	0.95077	0.910424	0.92641	0.948132	0.731786
'pre'	3.816	0.912284	0.983906	0.921111	0.942073	0.950632	0.889484	0.887973	0.827371	0.882801	0.79945	0.886504	0.951266	0.911263	0.92712	0.948575	0.733403
'pre'	3.828	0.91307	0.984094	0.921915	0.942615	0.951106	0.890251	0.888782	0.828727	0.883732	0.800826	0.887442	0.951756	0.912096	0.927824	0.949015	0.735014
'pre'	3.84	0.91385	0.98428	0.922712	0.943153	0.951577	0.891014	0.889587	0.830075	0.884657	0.802196	0.888375	0.952242	0.912923	0.928524	0.949452	0.736621
'pre'	3.852	0.914624	0.984462	0.923502	0.943686	0.952045	0.891774	0.890387	0.831416	0.885576	0.80356	0.889302	0.952723	0.913743	0.929218	0.949886	0.738223
'pre'	3.864	0.915394	0.984642	0.924286	0.944215	0.952509	0.89253	0.891183	0.832751	0.886491	0.804919	0.890223	0.953199	0.914557	0.929907	0.950317	0.739819
'pre'	3.876	0.916158	0.98482	0.925064	0.94474	0.952969	0.893282	0.891976	0.834079	0.8874	0.806272	0.891139	0.953669	0.915365	0.93059	0.950745	0.741411
'pre'	3.888	0.916916	0.984995	0.925835	0.945261	0.953425	0.89403	0.892764	0.835399	0.888304	0.807619	0.892049	0.954135	0.916166	0.931269	0.95117	0.742997
'pre'	3.9	0.917669	0.985167	0.926599	0.945777	0.953878	0.894774	0.893548	0.836714	0.889203	0.808961	0.892954	0.954596	0.916962	0.931942	0.951592	0.744578
'pre'	3.912	0.918417	0.985336	0.927357	0.946289	0.954328	0.895515	0.894327	0.838021	0.890096	0.810296	0.893853	0.955051	0.917751	0.932611	0.952011	0.746155
'pre'	3.924	0.91916	0.985504	0.928109	0.946798	0.954774	0.896251	0.895103	0.839321	0.890985	0.811626	0.894747	0.955502	0.918533	0.933274	0.952427	0.747726
'pre'	3.936	0.919897	0.985668	0.928855	0.947302	0.955216	0.896984	0.895874	0.840615	0.891868	0.81295	0.895635	0.955949	0.91931	0.933932	0.952841	0.749291
'pre'	3.948	0.92063	0.985831	0.929594	0.947801	0.955655	0.897714	0.896642	0.841902	0.892746	0.814269	0.896518	0.95639	0.920081	0.934585	0.953251	0.750852
'pre'	3.96	0.921356	0.98599	0.930326	0.948297	0.95609	0.898439	0.897405	0.843181	0.893619	0.815582	0.897396	0.956826	0.920845	0.935233	0.953659	0.752407
'pre'	3.972	0.922078	0.986148	0.931053	0.948789	0.956522	0.899161	0.898164	0.844455	0.894486	0.816888	0.898268	0.957258	0.921604	0.935876	0.954063	0.753957
'pre'	3.984	0.922795	0.986303	0.931773	0.949277	0.956951	0.899879	0.898919	0.845721	0.895349	0.81819	0.899135	0.957686	0.922356	0.936515	0.954465	0.755502
'pre'	3.996	0.923506	0.986456	0.932487	0.94976	0.957376	0.900593	0.89967	0.84698	0.896206	0.819485	0.899996	0.958108	0.923103	0.937148	0.954864	0.757042
'pre'	4.008	0.924212	0.986606	0.933195	0.95024	0.957797	0.901303	0.900417	0.848233	0.897058	0.820774	0.900852	0.958526	0.923843	0.937776	0.955261	0.758576
'pre'	4.02	0.924913	0.986754	0.933897	0.950716	0.958215	0.90201	0.90116	0.849478	0.897905	0.822058	0.901702	0.958939	0.924578	0.938399	0.955654	0.760105
'pre'	4.032	0.925609	0.9869	0.934593	0.951187	0.95863	0.902713	0.901899	0.850717	0.898747	0.823336	0.902547	0.959348	0.925306	0.939018	0.956045	0.761628
'pre'	4.044	0.9263	0.987044	0.935282	0.951655	0.959042	0.903413	0.902633	0.851949	0.899584	0.824608	0.903387	0.959753	0.926029	0.939632	0.956433	0.763146
'pre'	4.056	0.926986	0.987186	0.935966	0.952119	0.95945	0.904108	0.903364	0.853175	0.900416	0.825874	0.904221	0.960152	0.926746	0.94024	0.956818	0.764659
'pre'	4.068	0.927667	0.987325	0.936643	0.952579	0.959855	0.9048	0.904091	0.854393	0.901243	0.827135	0.90505	0.960548	0.927457	0.940844	0.9572	0.766166
'pre'	4.08	0.928342	0.987462	0.937315	0.953035	0.960256	0.905489	0.904813	0.855605	0.902065	0.828389	0.905874	0.960939	0.928162	0.941443	0.95758	0.767668
'pre'	4.092	0.929013	0.987597	0.93798	0.953487	0.960654	0.906173	0.905532	0.85681	0.902881	0.829638	0.906693	0.961326	0.928861	0.942038	0.957956	0.769165
'pre'	4.104	0.929679	0.987731	0.93864	0.953936	0.961049	0.906854	0.906246	0.858008	0.903693	0.830881	0.907506	0.961708	0.929555	0.942627	0.958331	0.770656
'pre'	4.116	0.930339	0.987862	0.939294	0.95438	0.961441	0.907531	0.906957	0.859199	0.9045	0.832118	0.908314	0.962086	0.930242	0.943212	0.958702	0.772142
'pre'	4.128	0.930995	0.987991	0.939941	0.954821	0.961829	0.908205	0.907663	0.860383	0.905301	0.833349	0.909116	0.96246	0.930924	0.943792	0.959071	0.773622
'pre'	4.14	0.931646	0.988118	0.940584	0.955258	0.962215	0.908875	0.908366	0.861561	0.906098	0.834574	0.909914	0.962829	0.931601	0.944368	0.959437	0.775096
'pre'	4.152	0.932292	0.988243	0.94122	0.955692	0.962597	0.909541	0.909065	0.862732	0.90689	0.835794	0.910706	0.963195	0.932271	0.944939	0.9598	0.776565
'pre'	4.164	0.932933	0.988366	0.94185	0.956121	0.962976	0.910204	0.909759	0.863896	0.907676	0.837008	0.911493	0.963556	0.932936	0.945505	0.960161	0.778029
'pre'	4.176	0.933569	0.988487	0.942475	0.956547	0.963351	0.910863	0.91045	0.865053	0.908458	0.838215	0.912275	0.963913	0.933596	0.946067	0.960519	0.779487
'pre'	4.188	0.934201	0.988606	0.943094	0.956969	0.963724	0.911519	0.911137	0.866203	0.909235	0.839417	0.913052	0.964266	0.93425	0.946624	0.960875	0.780939
'pre'	4.2	0.934827	0.988723	0.943707	0.957388	0.964093	0.91217	0.91182	0.867347	0.910007	0.840614	0.913823	0.964615	0.934898	0.947176	0.961228	0.782386
'pre'	4.212	0.935449	0.988839	0.944315	0.957803	0.96446	0.912819	0.912499	0.868484	0.910774	0.841804	0.914589	0.96496	0.935541	0.947724	0.961578	0.783827
'pre'	4.224	0.936066	0.988953	0.944917	0.958214	0.964823	0.913463	0.913174	0.869614	0.911536	0.842988	0.915351	0.965301	0.936178	0.948267	0.961926	0.785263
'pre'	4.236	0.936678	0.989065	0.945514	0.958622	0.965183	0.914105	0.913845	0.870738	0.912293	0.844167	0.916107	0.965638	0.93681	0.948806	0.962271	0.786693
'pre'	4.248	0.937285	0.989175	0.946105	0.959026	0.96554	0.914742	0.914512	0.871855	0.913046	0.84534	0.916858	0.965971	0.937436	0.94934	0.962613	0.788118
'pre'	4.26	0.937888	0.989283	0.94669	0.959427	0.965894	0.915376	0.915175	0.872965	0.913793	0.846507	0.917604	0.9663	0.938057	0.94987	0.962954	0.789536
'pre'	4.272	0.938486	0.98939	0.947271	0.959824	0.966246	0.916007	0.915835	0.874068	0.914536	0.847668	0.918345	0.966626	0.938672	0.950396	0.963291	0.79095
'pre'	4.284	0.939079	0.989495	0.947845	0.960217	0.966594	0.916634	0.91649	0.875165	0.915274	0.848823	0.919081	0.966947	0.939283	0.950917	0.963626	0.792357
'pre'	4.296	0.939668	0.989598	0.948414	0.960607	0.966939	0.917257	0.917142	0.876254	0.916007	0.849972	0.919811	0.967265	0.939887	0.951434	0.963959	0.793759
'pre'	4.308	0.940252	0.989699	0.948978	0.960994	0.967281	0.917877	0.91779	0.877338	0.916735	0.851116	0.920537	0.967579	0.940487	0.951946	0.964289	0.795155
'pre'	4.32	0.940831	0.989799	0.949537	0.961377	0.96762	0.918494	0.918434	0.878414	0.917458	0.852253	0.921258	0.967889	0.941081	0.952454	0.964616	0.796545
'pre'	4.332	0.941406	0.989898	0.95009	0.961757	0.967957	0.919106	0.919075	0.879484	0.918177	0.853385	0.921974	0.968196	0.94167	0.952958	0.964941	0.79793
'pre'	4.344	0.941976	0.989995	0.950638	0.962133	0.96829	0.919716	0.919711	0.880548	0.918891	0.854511	0.922685	0.968499	0.942254	0.953457	0.965264	0.799309
'pre'	4.356	0.942542	0.99009	0.95118	0.962506	0.96862	0.920322	0.920344	0.881604	0.9196	0.855632	0.923391	0.968799	0.942832	0.953952	0.965584	0.800682
'pre'	4.368	0.943103	0.990183	0.951718	0.962876	0.968948	0.920924	0.920973	0.882654	0.920305	0.856746	0.924092	0.969094	0.943406	0.954443	0.965902	0.80205
'pre'	4.38	0.94366	0.990275	0.95225	0.963242	0.969273	0.921523	0.921598	0.883698	0.921004	0.857854	0.924788	0.969387	0.943974	0.95493	0.966217	0.803412
'pre'	4.392	0.944212	0.990366	0.952777	0.963605	0.969595	0.922119	0.922219	0.884734	0.9217	0.858957	0.925479	0.969675	0.944537	0.955413	0.96653	0.804768
'pre'	4.404	0.94476	0.990455	0.953299	0.963965	0.969914	0.922711	0.922837	0.885765	0.92239	0.860054	0.926165	0.969961	0.945095	0.955891	0.96684	0.806118
'pre'	4.416	0.945303	0.990543	0.953816	0.964321	0.97023	0.9233	0.923451	0.886788	0.923076	0.861145	0.926847	0.970243	0.945648	0.956365	0.967148	0.807462
'pre'	4.428	0.945842	0.990629	0.954328	0.964674	0.970544	0.923885	0.924061	0.887805	0.923757	0.86223	0.927524	0.970521	0.946197	0.956835	0.967454	0.808801
'pre'	4.44	0.946377	0.990714	0.954834	0.965024	0.970855	0.924467	0.924668	0.888816	0.924433	0.86331	0.928196	0.970796	0.94674	0.957301	0.967758	0.810134
'pre'	4.452	0.946907	0.990797	0.955336	0.965371	0.971163	0.925046	0.925271	0.88982	0.925105	0.864384	0.928863	0.971068	0.947278	0.957763	0.968059	0.811461
'pre'	4.464	0.947433	0.990879	0.955833	0.965714	0.971468	0.925621	0.92587	0.890818	0.925773	0.865451	0.929525	0.971336	0.947811	0.958221	0.968358	0.812782
'pre'	4.476	0.947954	0.99096	0.956325	0.966055	0.971771	0.926192	0.926465	0.891809	0.926435	0.866514	0.930182	0.971601	0.948339	0.958675	0.968654	0.814098
'pre'	4.488	0.948471	0.991039	0.956812	0.966392	0.972071	0.926761	0.927057	0.892793	0.927094	0.86757	0.930835	0.971863	0.948863	0.959124	0.968948	0.815408
'pre'	4.5	0.948984	0.991117	0.957294	0.966726	0.972368	0.927326	0.927645	0.893771	0.927747	0.86862	0.931483	0.972121	0.949381	0.95957	0.96924	0.816711
'pre'	4.512	0.949493	0.991194	0.957772	0.967057	0.972662	0.927888	0.928229	0.894743	0.928396	0.869665	0.932127	0.972377	0.949895	0.960012	0.96953	0.818009
'pre'	4.524	0.949997	0.991269	0.958244	0.967385	0.972954	0.928446	0.92881	0.895708	0.929041	0.870704	0.932765	0.972629	0.950404	0.96045	0.969817	0.819302
'pre'	4.536	0.950497	0.991343	0.958712	0.967709	0.973244	0.929001	0.929388	0.896666	0.929681	0.871738	0.933399	0.972878	0.950908	0.960884	0.970102	0.820588
'pre'	4.548	0.950993	0.991416	0.959175	0.968031	0.97353	0.929553	0.929961	0.897619	0.930317	0.872765	0.934029	0.973124	0.951407	0.961314	0.970385	0.821868
'pre'	4.56	0.951485	0.991488	0.959634	0.96835	0.973814	0.930101	0.930531	0.898565	0.930948	0.873787	0.934653	0.973367	0.951902	0.961741	0.970665	0.823143
'pre'	4.572	0.951973	0.991558	0.960087	0.968666	0.974096	0.930646	0.931098	0.899504	0.931575	0.874803	0.935273	0.973607	0.952392	0.962163	0.970944	0.824412
'pre'	4.584	0.952456	0.991627	0.960537	0.968978	0.974375	0.931188	0.931661	0.900437	0.932197	0.875813	0.935889	0.973843	0.952878	0.962582	0.97122	0.825675
'pre'	4.596	0.952936	0.991695	0.960981	0.969288	0.974651	0.931727	0.93222	0.901364	0.932815	0.876818	0.9365	0.974077	0.953359	0.962997	0.971494	0.826932
'pre'	4.608	0.953411	0.991762	0.961421	0.969595	0.974925	0.932262	0.932776	0.902284	0.933429	0.877817	0.937106	0.974308	0.953835	0.963408	0.971766	0.828183
'pre'	4.62	0.953882	0.991828	0.961857	0.969899	0.975197	0.932794	0.933328	0.903199	0.934038	0.87881	0.937708	0.974536	0.954307	0.963815	0.972036	0.829429
'pre'	4.632	0.95435	0.991892	0.962288	0.9702	0.975466	0.933323	0.933877	0.904106	0.934643	0.879797	0.938305	0.974761	0.954774	0.964219	0.972303	0.830668
'pre'	4.644	0.954813	0.991956	0.962714	0.970498	0.975732	0.933848	0.934422	0.905008	0.935243	0.880779	0.938898	0.974983	0.955237	0.964618	0.972568	0.831902
'pre'	4.656	0.955272	0.992018	0.963136	0.970794	0.975996	0.934371	0.934964	0.905903	0.935839	0.881755	0.939487	0.975203	0.955695	0.965015	0.972832	0.833129
'pre'	4.668	0.955728	0.99208	0.963554	0.971086	0.976258	0.93489	0.935502	0.906792	0.936431	0.882726	0.940071	0.975419	0.956149	0.965407	0.973093	0.834351
'pre'	4.68	0.956179	0.99214	0.963967	0.971376	0.976517	0.935406	0.936037	0.907675	0.937019	0.883691	0.94065	0.975633	0.956598	0.965796	0.973352	0.835567
'pre'	4.692	0.956626	0.992199	0.964376	0.971662	0.976774	0.935919	0.936568	0.908552	0.937602	0.88465	0.941225	0.975844	0.957043	0.966182	0.973609	0.836777
'pre'	4.704	0.95707	0.992257	0.964781	0.971947	0.977028	0.936428	0.937096	0.909422	0.938181	0.885603	0.941796	0.976052	0.957484	0.966563	0.973864	0.837982
'pre'	4.716	0.95751	0.992314	0.965181	0.972228	0.97728	0.936935	0.937621	0.910286	0.938756	0.886551	0.942362	0.976258	0.95792	0.966942	0.974117	0.83918
'pre'	4.728	0.957946	0.992371	0.965578	0.972506	0.97753	0.937438	0.938142	0.911145	0.939327	0.887494	0.942924	0.97646	0.958353	0.967316	0.974367	0.840373
'pre'	4.74	0.958378	0.992426	0.965969	0.972782	0.977777	0.937938	0.938659	0.911997	0.939893	0.88843	0.943482	0.976661	0.95878	0.967688	0.974616	0.841559
'pre'	4.752	0.958806	0.99248	0.966357	0.973055	0.978022	0.938436	0.939174	0.912843	0.940456	0.889361	0.944035	0.976858	0.959204	0.968055	0.974863	0.84274
'pre'	4.764	0.95923	0.992533	0.966741	0.973326	0.978265	0.938929	0.939685	0.913682	0.941014	0.890287	0.944584	0.977053	0.959623	0.968419	0.975108	0.843915
'pre'	4.776	0.959651	0.992586	0.967121	0.973594	0.978505	0.93942	0.940192	0.914516	0.941568	0.891207	0.945129	0.977246	0.960039	0.96878	0.97535	0.845084
'pre'	4.788	0.960068	0.992637	0.967496	0.973859	0.978743	0.939908	0.940696	0.915344	0.942118	0.892121	0.945669	0.977436	0.96045	0.969138	0.975591	0.846247
'pre'	4.8	0.960481	0.992687	0.967867	0.974121	0.978979	0.940393	0.941197	0.916165	0.942663	0.89303	0.946206	0.977623	0.960857	0.969492	0.97583	0.847404
'pre'	4.812	0.960891	0.992737	0.968235	0.974381	0.979213	0.940874	0.941695	0.916981	0.943205	0.893933	0.946738	0.977808	0.96126	0.969842	0.976067	0.848555
'pre'	4.824	0.961297	0.992786	0.968598	0.974639	0.979444	0.941353	0.942189	0.917791	0.943743	0.894831	0.947266	0.97799	0.961659	0.97019	0.976301	0.849701
'pre'	4.836	0.961699	0.992834	0.968958	0.974894	0.979673	0.941828	0.94268	0.918595	0.944276	0.895723	0.947789	0.97817	0.962053	0.970534	0.976534	0.85084
'pre'	4.848	0.962098	0.992881	0.969313	0.975146	0.9799	0.942301	0.943167	0.919392	0.944806	0.89661	0.948309	0.978348	0.962444	0.970874	0.976765	0.851974
'pre'	4.86	0.962493	0.992927	0.969665	0.975396	0.980125	0.94277	0.943652	0.920184	0.945331	0.897491	0.948824	0.978523	0.962831	0.971212	0.976994	0.853102
'pre'	4.872	0.962884	0.992972	0.970013	0.975643	0.980348	0.943237	0.944133	0.92097	0.945853	0.898367	0.949335	0.978696	0.963214	0.971546	0.977221	0.854224
'pre'	4.884	0.963272	0.993016	0.970357	0.975888	0.980568	0.9437	0.944611	0.92175	0.94637	0.899238	0.949843	0.978867	0.963593	0.971877	0.977447	0.85534
'pre'	4.896	0.963656	0.99306	0.970697	0.97613	0.980787	0.944161	0.945085	0.922525	0.946884	0.900102	0.950346	0.979035	0.963968	0.972204	0.97767	0.85645
'pre'	4.908	0.964037	0.993103	0.971034	0.97637	0.981003	0.944618	0.945557	0.923293	0.947394	0.900962	0.950845	0.979201	0.96434	0.972529	0.977892	0.857555
'pre'	4.92	0.964414	0.993145	0.971366	0.976607	0.981217	0.945073	0.946025	0.924056	0.9479	0.901816	0.95134	0.979365	0.964707	0.97285	0.978111	0.858653
'pre'	4.932	0.964788	0.993187	0.971695	0.976842	0.98143	0.945524	0.94649	0.924812	0.948401	0.902665	0.951831	0.979526	0.965071	0.973168	0.978329	0.859746
'pre'	4.944	0.965159	0.993227	0.972021	0.977075	0.98164	0.945973	0.946951	0.925563	0.948899	0.903508	0.952318	0.979686	0.965431	0.973483	0.978545	0.860833
'pre'	4.956	0.965526	0.993267	0.972342	0.977305	0.981848	0.946418	0.94741	0.926309	0.949394	0.904346	0.952801	0.979843	0.965787	0.973795	0.978759	0.861914
'pre'	4.968	0.965889	0.993306	0.972661	0.977533	0.982054	0.946861	0.947866	0.927048	0.949884	0.905178	0.95328	0.979998	0.966139	0.974104	0.978971	0.862989
'pre'	4.98	0.96625	0.993345	0.972975	0.977759	0.982258	0.947301	0.948318	0.927782	0.95037	0.906005	0.953755	0.980151	0.966488	0.97441	0.979182	0.864059
'pre'	4.992	0.966607	0.993382	0.973286	0.977982	0.98246	0.947738	0.948767	0.92851	0.950853	0.906827	0.954227	0.980302	0.966833	0.974713	0.979391	0.865122
'pre'	5.004	0.96696	0.993419	0.973593	0.978203	0.98266	0.948172	0.949213	0.929233	0.951332	0.907644	0.954694	0.98045	0.967175	0.975013	0.979598	0.86618
'pre'	5.016	0.96731	0.993456	0.973897	0.978421	0.982858	0.948603	0.949656	0.92995	0.951807	0.908455	0.955158	0.980597	0.967513	0.975309	0.979803	0.867232
'pre'	5.028	0.967657	0.993491	0.974198	0.978638	0.983054	0.949032	0.950096	0.930661	0.952278	0.909261	0.955618	0.980741	0.967847	0.975603	0.980006	0.868278
'pre'	5.04	0.968001	0.993526	0.974495	0.978852	0.983248	0.949457	0.950533	0.931367	0.952746	0.910061	0.956074	0.980884	0.968178	0.975894	0.980208	0.869319
'pre'	5.052	0.968341	0.993561	0.974789	0.979064	0.98344	0.94988	0.950967	0.932067	0.95321	0.910857	0.956526	0.981025	0.968505	0.976182	0.980408	0.870353
'pre'	5.064	0.968679	0.993594	0.975079	0.979274	0.98363	0.9503	0.951398	0.932762	0.95367	0.911647	0.956974	0.981163	0.968829	0.976467	0.980606	0.871382
'pre'	5.076	0.969013	0.993627	0.975366	0.979481	0.983819	0.950717	0.951825	0.933451	0.954127	0.912432	0.957419	0.9813	0.969149	0.976749	0.980803	0.872405
'pre'	5.088	0.969344	0.99366	0.97565	0.979687	0.984005	0.951131	0.95225	0.934135	0.95458	0.913211	0.957859	0.981435	0.969466	0.977029	0.980998	0.873422
'pre'	5.1	0.969671	0.993692	0.97593	0.97989	0.98419	0.951543	0.952672	0.934813	0.955029	0.913986	0.958297	0.981568	0.969779	0.977305	0.981191	0.874434
'pre'	5.112	0.969996	0.993723	0.976207	0.980091	0.984373	0.951951	0.95309	0.935486	0.955475	0.914755	0.95873	0.981699	0.97009	0.977579	0.981382	0.87544
'pre'	5.124	0.970317	0.993754	0.976481	0.98029	0.984553	0.952357	0.953506	0.936153	0.955917	0.915519	0.95916	0.981828	0.970396	0.97785	0.981572	0.87644
'pre'	5.136	0.970636	0.993784	0.976752	0.980487	0.984733	0.95276	0.953919	0.936815	0.956355	0.916278	0.959586	0.981955	0.9707	0.978118	0.98176	0.877434
'pre'	5.148	0.970951	0.993813	0.977019	0.980681	0.98491	0.953161	0.954329	0.937472	0.95679	0.917032	0.960008	0.98208	0.971	0.978384	0.981947	0.878422
'pre'	5.16	0.971263	0.993842	0.977283	0.980874	0.985085	0.953558	0.954736	0.938123	0.957222	0.917781	0.960427	0.982204	0.971297	0.978646	0.982132	0.879405
'pre'	5.172	0.971573	0.993871	0.977545	0.981065	0.985259	0.953953	0.95514	0.938769	0.95765	0.918524	0.960843	0.982326	0.97159	0.978906	0.982315	0.880383
'pre'	5.184	0.971879	0.993899	0.977803	0.981253	0.985431	0.954346	0.955541	0.93941	0.958074	0.919263	0.961254	0.982446	0.971881	0.979164	0.982497	0.881354
'pre'	5.196	0.972182	0.993926	0.978058	0.98144	0.985601	0.954735	0.955939	0.940046	0.958495	0.919996	0.961663	0.982565	0.972168	0.979418	0.982677	0.88232
'pre'	5.208	0.972482	0.993953	0.97831	0.981625	0.98577	0.955122	0.956334	0.940676	0.958912	0.920725	0.962067	0.982682	0.972452	0.97967	0.982855	0.88328
'pre'	5.22	0.97278	0.993979	0.978559	0.981807	0.985937	0.955506	0.956727	0.941301	0.959327	0.921448	0.962468	0.982797	0.972733	0.97992	0.983032	0.884234
'pre'	5.232	0.973074	0.994005	0.978805	0.981988	0.986102	0.955888	0.957116	0.941921	0.959737	0.922166	0.962866	0.98291	0.973011	0.980166	0.983208	0.885183
'pre'	5.244	0.973366	0.99403	0.979048	0.982167	0.986265	0.956267	0.957503	0.942536	0.960144	0.92288	0.96326	0.983022	0.973285	0.98041	0.983382	0.886126
'pre'	5.256	0.973654	0.994055	0.979289	0.982343	0.986427	0.956643	0.957887	0.943145	0.960548	0.923588	0.963651	0.983132	0.973557	0.980652	0.983554	0.887064
'pre'	5.268	0.97394	0.994079	0.979526	0.982518	0.986587	0.957017	0.958268	0.94375	0.960949	0.924292	0.964038	0.983241	0.973826	0.980891	0.983725	0.887996
'pre'	5.28	0.974223	0.994103	0.979761	0.982691	0.986745	0.957388	0.958646	0.944349	0.961346	0.92499	0.964422	0.983348	0.974091	0.981128	0.983894	0.888922
'pre'	5.292	0.974503	0.994127	0.979992	0.982862	0.986902	0.957757	0.959022	0.944943	0.961739	0.925684	0.964803	0.983453	0.974354	0.981362	0.984061	0.889842
'pre'	5.304	0.974781	0.99415	0.980221	0.983032	0.987057	0.958122	0.959394	0.945533	0.96213	0.926372	0.96518	0.983557	0.974613	0.981594	0.984228	0.890758
'pre'	5.316	0.975055	0.994172	0.980447	0.983199	0.98721	0.958486	0.959764	0.946117	0.962517	0.927056	0.965554	0.983659	0.97487	0.981823	0.984392	0.891667
'pre'	5.328	0.975327	0.994194	0.98067	0.983365	0.987362	0.958847	0.960132	0.946696	0.962901	0.927735	0.965924	0.98376	0.975124	0.982049	0.984556	0.892571
'pre'	5.34	0.975596	0.994216	0.980891	0.983528	0.987513	0.959205	0.960496	0.947271	0.963282	0.928409	0.966292	0.983859	0.975375	0.982274	0.984717	0.893469
'pre'	5.352	0.975863	0.994237	0.981109	0.98369	0.987661	0.959561	0.960858	0.94784	0.963659	0.929078	0.966656	0.983957	0.975623	0.982496	0.984878	0.894362
'pre'	5.364	0.976126	0.994258	0.981324	0.98385	0.987809	0.959914	0.961217	0.948405	0.964033	0.929743	0.967016	0.984054	0.975868	0.982715	0.985037	0.895249
'pre'	5.376	0.976388	0.994278	0.981537	0.984009	0.987954	0.960264	0.961573	0.948965	0.964404	0.930402	0.967374	0.984148	0.976111	0.982932	0.985194	0.896131
'pre'	5.388	0.976646	0.994298	0.981747	0.984165	0.988098	0.960613	0.961927	0.949519	0.964772	0.931057	0.967728	0.984242	0.97635	0.983147	0.98535	0.897008
'pre'	5.4	0.976902	0.994318	0.981954	0.98432	0.988241	0.960958	0.962278	0.950069	0.965137	0.931707	0.968079	0.984334	0.976587	0.98336	0.985505	0.897878
'pre'	5.412	0.977155	0.994337	0.982159	0.984474	0.988382	0.961301	0.962627	0.950615	0.965499	0.932352	0.968427	0.984425	0.976821	0.98357	0.985658	0.898744
'pre'	5.424	0.977405	0.994356	0.982361	0.984625	0.988521	0.961642	0.962972	0.951155	0.965857	0.932993	0.968772	0.984514	0.977053	0.983778	0.98581	0.899604
'pre'	5.436	0.977654	0.994374	0.982561	0.984775	0.988659	0.961981	0.963316	0.951691	0.966212	0.933629	0.969113	0.984602	0.977282	0.983984	0.98596	0.900458
'pre'	5.448	0.977899	0.994392	0.982758	0.984923	0.988796	0.962316	0.963656	0.952222	0.966565	0.93426	0.969452	0.984689	0.977508	0.984187	0.986109	0.901307
'pre'	5.46	0.978142	0.99441	0.982953	0.985069	0.988931	0.96265	0.963994	0.952748	0.966914	0.934887	0.969787	0.984775	0.977731	0.984388	0.986257	0.90215
'pre'	5.472	0.978382	0.994428	0.983145	0.985214	0.989065	0.962981	0.96433	0.95327	0.96726	0.935508	0.970119	0.984859	0.977952	0.984587	0.986403	0.902989
'pre'	5.484	0.97862	0.994445	0.983335	0.985357	0.989197	0.963309	0.964662	0.953787	0.967603	0.936126	0.970449	0.984942	0.97817	0.984784	0.986548	0.903821
'pre'	5.496	0.978856	0.994461	0.983522	0.985499	0.989328	0.963636	0.964993	0.9543	0.967943	0.936738	0.970775	0.985023	0.978386	0.984979	0.986692	0.904649
'pre'	5.508	0.979089	0.994478	0.983707	0.985639	0.989458	0.96396	0.96532	0.954808	0.96828	0.937346	0.971098	0.985104	0.978599	0.985171	0.986834	0.905471
'pre'	5.52	0.97932	0.994494	0.98389	0.985777	0.989586	0.964281	0.965646	0.955311	0.968615	0.93795	0.971418	0.985183	0.97881	0.985362	0.986975	0.906287
'pre'	5.532	0.979548	0.994509	0.98407	0.985914	0.989712	0.9646	0.965968	0.95581	0.968946	0.938549	0.971735	0.985261	0.979018	0.98555	0.987115	0.907099
'pre'	5.544	0.979774	0.994525	0.984248	0.986049	0.989838	0.964917	0.966288	0.956304	0.969274	0.939143	0.97205	0.985337	0.979224	0.985736	0.987253	0.907905
'pre'	5.556	0.979997	0.99454	0.984424	0.986183	0.989962	0.965231	0.966606	0.956794	0.969599	0.939733	0.972361	0.985413	0.979427	0.98592	0.98739	0.908705
'pre'	5.568	0.980218	0.994555	0.984598	0.986315	0.990084	0.965544	0.966921	0.957279	0.969922	0.940319	0.97267	0.985487	0.979628	0.986102	0.987526	0.909501
'pre'	5.58	0.980437	0.994569	0.984769	0.986445	0.990205	0.965853	0.967234	0.95776	0.970242	0.9409	0.972975	0.98556	0.979826	0.986283	0.98766	0.910291
'pre'	5.592	0.980653	0.994583	0.984938	0.986575	0.990325	0.966161	0.967545	0.958237	0.970558	0.941476	0.973278	0.985632	0.980023	0.986461	0.987794	0.911076
'pre'	5.604	0.980868	0.994597	0.985105	0.986702	0.990444	0.966466	0.967853	0.958709	0.970872	0.942048	0.973578	0.985703	0.980216	0.986637	0.987926	0.911855
'pre'	5.616	0.981079	0.994611	0.98527	0.986828	0.990561	0.966769	0.968158	0.959177	0.971183	0.942616	0.973875	0.985773	0.980408	0.986811	0.988057	0.91263
'pre'	5.628	0.981289	0.994624	0.985433	0.986953	0.990677	0.96707	0.968461	0.95964	0.971492	0.94318	0.974169	0.985842	0.980597	0.986983	0.988186	0.913399
'pre'	5.64	0.981497	0.994637	0.985593	0.987076	0.990792	0.967368	0.968762	0.9601	0.971797	0.943739	0.97446	0.98591	0.980784	0.987153	0.988314	0.914163
'pre'	5.652	0.981702	0.99465	0.985751	0.987198	0.990906	0.967665	0.96906	0.960555	0.9721	0.944293	0.974749	0.985976	0.980968	0.987321	0.988442	0.914922
'pre'	5.664	0.981905	0.994662	0.985908	0.987319	0.991018	0.967959	0.969356	0.961006	0.9724	0.944843	0.975035	0.986042	0.98115	0.987488	0.988568	0.915676
'pre'	5.676	0.982106	0.994675	0.986062	0.987438	0.991129	0.96825	0.96965	0.961452	0.972697	0.945389	0.975318	0.986106	0.98133	0.987652	0.988692	0.916424
'pre'	5.688	0.982304	0.994687	0.986214	0.987555	0.991239	0.96854	0.969941	0.961895	0.972992	0.945931	0.975598	0.98617	0.981508	0.987814	0.988816	0.917168
'pre'	5.7	0.982501	0.994698	0.986365	0.987672	0.991347	0.968828	0.97023	0.962333	0.973284	0.946469	0.975876	0.986232	0.981684	0.987975	0.988938	0.917906
'pre'	5.712	0.982695	0.99471	0.986513	0.987787	0.991455	0.969113	0.970517	0.962767	0.973573	0.947002	0.976151	0.986294	0.981857	0.988134	0.989059	0.918639
'pre'	5.724	0.982887	0.994721	0.986659	0.9879	0.991561	0.969396	0.970801	0.963197	0.973859	0.947531	0.976423	0.986355	0.982029	0.988291	0.989179	0.919367
'pre'	5.736	0.983078	0.994732	0.986803	0.988012	0.991666	0.969677	0.971083	0.963623	0.974143	0.948056	0.976693	0.986414	0.982198	0.988446	0.989298	0.92009
'pre'	5.748	0.983266	0.994743	0.986946	0.988123	0.99177	0.969956	0.971363	0.964045	0.974425	0.948576	0.97696	0.986473	0.982365	0.9886	0.989416	0.920808
'pre'	5.76	0.983452	0.994753	0.987086	0.988233	0.991872	0.970232	0.971641	0.964463	0.974703	0.949093	0.977225	0.986531	0.98253	0.988751	0.989533	0.921521
'pre'	5.772	0.983636	0.994764	0.987225	0.988341	0.991974	0.970507	0.971916	0.964877	0.974979	0.949605	0.977487	0.986587	0.982693	0.988901	0.989648	0.922229
'pre'	5.784	0.983818	0.994774	0.987362	0.988448	0.992074	0.970779	0.972189	0.965287	0.975253	0.950113	0.977746	0.986643	0.982855	0.989049	0.989763	0.922932
'pre'	5.796	0.983998	0.994784	0.987497	0.988554	0.992174	0.97105	0.97246	0.965693	0.975524	0.950617	0.978003	0.986698	0.983014	0.989196	0.989876	0.923631
'pre'	5.808	0.984176	0.994794	0.98763	0.988658	0.992272	0.971318	0.972729	0.966095	0.975792	0.951117	0.978257	0.986752	0.983171	0.989341	0.989988	0.924324
'pre'	5.82	0.984352	0.994803	0.987761	0.988761	0.992369	0.971584	0.972995	0.966493	0.976058	0.951613	0.978509	0.986805	0.983326	0.989484	0.990099	0.925012
'pre'	5.832	0.984526	0.994812	0.987891	0.988863	0.992465	0.971848	0.973259	0.966888	0.976322	0.952105	0.978758	0.986858	0.983479	0.989625	0.990209	0.925695
'pre'	5.844	0.984698	0.994822	0.988019	0.988964	0.992559	0.97211	0.973522	0.967278	0.976583	0.952593	0.979005	0.986909	0.98363	0.989765	0.990318	0.926374
'pre'	5.856	0.984868	0.99483	0.988145	0.989064	0.992653	0.97237	0.973782	0.967665	0.976841	0.953077	0.97925	0.98696	0.983779	0.989903	0.990426	0.927047
'pre'	5.868	0.985037	0.994839	0.988269	0.989162	0.992746	0.972628	0.974039	0.968048	0.977097	0.953557	0.979492	0.98701	0.983927	0.990039	0.990533	0.927716
'pre'	5.88	0.985203	0.994848	0.988392	0.989259	0.992837	0.972884	0.974295	0.968427	0.977351	0.954033	0.979731	0.987059	0.984072	0.990174	0.990639	0.92838
'pre'	5.892	0.985368	0.994856	0.988513	0.989355	0.992928	0.973138	0.974549	0.968803	0.977602	0.954505	0.979968	0.987107	0.984216	0.990307	0.990744	0.929039
'pre'	5.904	0.98553	0.994864	0.988632	0.98945	0.993017	0.97339	0.9748	0.969174	0.977851	0.954973	0.980203	0.987154	0.984358	0.990439	0.990847	0.929693
'pre'	5.916	0.985691	0.994872	0.98875	0.989544	0.993106	0.973641	0.97505	0.969542	0.978098	0.955438	0.980436	0.987201	0.984498	0.990569	0.99095	0.930342
'pre'	5.928	0.985851	0.99488	0.988866	0.989636	0.993193	0.973889	0.975297	0.969907	0.978342	0.955898	0.980666	0.987247	0.984636	0.990697	0.991052	0.930987
'pre'	5.94	0.986008	0.994888	0.98898	0.989727	0.99328	0.974135	0.975542	0.970268	0.978583	0.956355	0.980893	0.987292	0.984772	0.990824	0.991152	0.931627
'pre'	5.952	0.986163	0.994895	0.989093	0.989818	0.993365	0.974379	0.975786	0.970625	0.978823	0.956807	0.981119	0.987336	0.984907	0.99095	0.991252	0.932262
'pre'	5.964	0.986317	0.994903	0.989204	0.989907	0.99345	0.974621	0.976027	0.970979	0.97906	0.957256	0.981342	0.98738	0.98504	0.991074	0.991351	0.932893
'pre'	5.976	0.986469	0.99491	0.989314	0.989995	0.993533	0.974861	0.976266	0.971329	0.979295	0.957701	0.981563	0.987423	0.985171	0.991196	0.991449	0.933518
'pre'	5.988	0.98662	0.994917	0.989422	0.990082	0.993616	0.9751	0.976503	0.971675	0.979527	0.958143	0.981782	0.987465	0.985301	0.991317	0.991545	0.934139
'pre'	6	0.986768	0.994924	0.989529	0.990168	0.993697	0.975336	0.976738	0.972018	0.979758	0.958581	0.981998	0.987507	0.985428	0.991437	0.991641	0.934756
'pre'	6.012	0.986915	0.99493	0.989634	0.990253	0.993778	0.975571	0.976972	0.972358	0.979986	0.959015	0.982212	0.987547	0.985555	0.991555	0.991736	0.935368
'pre'	6.024	0.98706	0.994937	0.989738	0.990337	0.993858	0.975804	0.977203	0.972694	0.980212	0.959445	0.982424	0.987588	0.985679	0.991672	0.99183	0.935975
'pre'	6.036	0.987204	0.994943	0.98984	0.990419	0.993936	0.976035	0.977432	0.973027	0.980435	0.959871	0.982634	0.987627	0.985802	0.991787	0.991923	0.936578
'pre'	6.048	0.987346	0.99495	0.989941	0.990501	0.994014	0.976264	0.977659	0.973356	0.980657	0.960294	0.982842	0.987666	0.985923	0.991901	0.992015	0.937176
'pre'	6.06	0.987486	0.994956	0.99004	0.990582	0.994091	0.976491	0.977885	0.973682	0.980876	0.960714	0.983047	0.987704	0.986043	0.992013	0.992106	0.93777
'pre'	6.072	0.987624	0.994962	0.990138	0.990662	0.994167	0.976716	0.978108	0.974005	0.981093	0.961129	0.983251	0.987741	0.986161	0.992124	0.992196	0.938359
'pre'	6.084	0.987761	0.994968	0.990235	0.99074	0.994242	0.97694	0.97833	0.974324	0.981308	0.961542	0.983452	0.987778	0.986278	0.992234	0.992286	0.938943
'pre'	6.096	0.987897	0.994973	0.99033	0.990818	0.994317	0.977162	0.978549	0.97464	0.981521	0.96195	0.983651	0.987814	0.986393	0.992342	0.992374	0.939523
'pre'	6.108	0.988031	0.994979	0.990424	0.990895	0.99439	0.977381	0.978767	0.974953	0.981732	0.962355	0.983848	0.98785	0.986506	0.992449	0.992462	0.940099
'pre'	6.12	0.988163	0.994985	0.990516	0.990971	0.994462	0.9776	0.978983	0.975263	0.981941	0.962757	0.984044	0.987885	0.986618	0.992555	0.992548	0.94067
'pre'	6.132	0.988294	0.99499	0.990607	0.991046	0.994534	0.977816	0.979197	0.975569	0.982147	0.963155	0.984237	0.98792	0.986729	0.99266	0.992634	0.941237
'pre'	6.144	0.988423	0.994995	0.990697	0.99112	0.994605	0.978031	0.979409	0.975872	0.982352	0.963549	0.984428	0.987953	0.986838	0.992763	0.992719	0.941799
'pre'	6.156	0.988551	0.995	0.990786	0.991193	0.994675	0.978243	0.97962	0.976172	0.982554	0.96394	0.984617	0.987987	0.986945	0.992864	0.992803	0.942357
'pre'	6.168	0.988677	0.995005	0.990873	0.991265	0.994744	0.978455	0.979828	0.976469	0.982755	0.964328	0.984804	0.988019	0.987051	0.992965	0.992886	0.942911
'pre'	6.18	0.988801	0.99501	0.990959	0.991336	0.994812	0.978664	0.980035	0.976763	0.982953	0.964712	0.984989	0.988051	0.987156	0.993064	0.992968	0.94346
'pre'	6.192	0.988925	0.995015	0.991044	0.991406	0.994879	0.978872	0.98024	0.977054	0.98315	0.965093	0.985172	0.988083	0.987259	0.993162	0.99305	0.944005
'pre'	6.204	0.989046	0.99502	0.991127	0.991475	0.994946	0.979077	0.980443	0.977341	0.983344	0.96547	0.985353	0.988114	0.987361	0.993259	0.99313	0.944546
'pre'	6.216	0.989167	0.995024	0.99121	0.991544	0.995012	0.979282	0.980644	0.977626	0.983537	0.965844	0.985532	0.988144	0.987462	0.993355	0.99321	0.945082
'pre'	6.228	0.989285	0.995029	0.991291	0.991611	0.995077	0.979484	0.980844	0.977907	0.983727	0.966215	0.985709	0.988174	0.987561	0.993449	0.993289	0.945614
'pre'	6.24	0.989403	0.995033	0.991371	0.991678	0.995141	0.979685	0.981042	0.978186	0.983916	0.966582	0.985885	0.988204	0.987659	0.993543	0.993367	0.946142
'pre'	6.252	0.989519	0.995038	0.99145	0.991744	0.995205	0.979884	0.981238	0.978461	0.984103	0.966946	0.986058	0.988233	0.987755	0.993635	0.993445	0.946666
'pre'	6.264	0.989634	0.995042	0.991527	0.991809	0.995267	0.980082	0.981432	0.978734	0.984287	0.967307	0.98623	0.988261	0.98785	0.993726	0.993521	0.947185
'pre'	6.276	0.989747	0.995046	0.991604	0.991873	0.995329	0.980278	0.981625	0.979003	0.98447	0.967664	0.9864	0.988289	0.987944	0.993815	0.993597	0.9477
'pre'	6.288	0.989859	0.99505	0.991679	0.991937	0.995391	0.980472	0.981816	0.97927	0.984651	0.968019	0.986568	0.988316	0.988037	0.993904	0.993672	0.948212
'pre'	6.3	0.989969	0.995054	0.991753	0.991999	0.995451	0.980665	0.982005	0.979534	0.984831	0.96837	0.986734	0.988343	0.988128	0.993991	0.993746	0.948719
'pre'	6.312	0.990079	0.995058	0.991826	0.992061	0.995511	0.980856	0.982193	0.979795	0.985008	0.968718	0.986898	0.98837	0.988218	0.994078	0.99382	0.949222
'pre'	6.324	0.990187	0.995061	0.991898	0.992122	0.99557	0.981045	0.982379	0.980053	0.985184	0.969063	0.987061	0.988396	0.988307	0.994163	0.993892	0.94972
'pre'	6.336	0.990293	0.995065	0.991969	0.992182	0.995628	0.981233	0.982563	0.980309	0.985357	0.969404	0.987222	0.988421	0.988394	0.994247	0.993964	0.950215
'pre'	6.348	0.990398	0.995069	0.992039	0.992241	0.995685	0.981419	0.982745	0.980561	0.985529	0.969743	0.987381	0.988446	0.98848	0.99433	0.994035	0.950706
'pre'	6.36	0.990503	0.995072	0.992108	0.9923	0.995742	0.981604	0.982926	0.980811	0.985699	0.970078	0.987538	0.988471	0.988566	0.994412	0.994106	0.951192
'pre'	6.372	0.990605	0.995075	0.992176	0.992358	0.995798	0.981787	0.983106	0.981058	0.985868	0.97041	0.987694	0.988495	0.98865	0.994493	0.994175	0.951675
'pre'	6.384	0.990707	0.995079	0.992243	0.992415	0.995854	0.981968	0.983283	0.981303	0.986034	0.970739	0.987847	0.988519	0.988732	0.994573	0.994244	0.952154
'pre'	6.396	0.990807	0.995082	0.992309	0.992471	0.995909	0.982148	0.98346	0.981544	0.986199	0.971066	0.988	0.988542	0.988814	0.994652	0.994313	0.952629
'pre'	6.408	0.990906	0.995085	0.992373	0.992527	0.995963	0.982327	0.983634	0.981784	0.986362	0.971389	0.98815	0.988565	0.988894	0.99473	0.99438	0.953099
'pre'	6.42	0.991004	0.995088	0.992437	0.992582	0.996016	0.982503	0.983807	0.98202	0.986524	0.971709	0.988299	0.988588	0.988974	0.994807	0.994447	0.953566
'pre'	6.432	0.991101	0.995091	0.9925	0.992636	0.996069	0.982679	0.983978	0.982254	0.986684	0.972026	0.988446	0.98861	0.989052	0.994883	0.994513	0.954029
'pre'	6.444	0.991196	0.995094	0.992562	0.992689	0.996121	0.982853	0.984148	0.982485	0.986842	0.97234	0.988592	0.988632	0.989129	0.994958	0.994578	0.954488
'pre'	6.456	0.99129	0.995097	0.992623	0.992742	0.996172	0.983025	0.984316	0.982714	0.986998	0.972651	0.988736	0.988653	0.989205	0.995032	0.994643	0.954944
'pre'	6.468	0.991383	0.9951	0.992683	0.992794	0.996223	0.983196	0.984483	0.98294	0.987153	0.97296	0.988878	0.988674	0.98928	0.995105	0.994707	0.955395
'pre'	6.48	0.991475	0.995103	0.992742	0.992845	0.996273	0.983366	0.984648	0.983163	0.987306	0.973265	0.989019	0.988695	0.989354	0.995177	0.99477	0.955843
'pre'	6.492	0.991566	0.995105	0.9928	0.992896	0.996323	0.983533	0.984812	0.983384	0.987457	0.973567	0.989158	0.988715	0.989427	0.995248	0.994833	0.956286
'pre'	6.504	0.991656	0.995108	0.992858	0.992946	0.996372	0.9837	0.984974	0.983603	0.987607	0.973867	0.989296	0.988735	0.989499	0.995318	0.994895	0.956726
'pre'	6.516	0.991744	0.995111	0.992914	0.992995	0.99642	0.983865	0.985135	0.983819	0.987756	0.974164	0.989432	0.988754	0.98957	0.995387	0.994956	0.957163
'pre'	6.528	0.991831	0.995113	0.99297	0.993044	0.996468	0.984029	0.985294	0.984032	0.987902	0.974458	0.989566	0.988773	0.989639	0.995455	0.995017	0.957595
'pre'	6.54	0.991918	0.995116	0.993024	0.993092	0.996515	0.984191	0.985452	0.984244	0.988047	0.974749	0.9897	0.988792	0.989708	0.995522	0.995077	0.958024
'pre'	6.552	0.992003	0.995118	0.993078	0.993139	0.996561	0.984352	0.985608	0.984452	0.988191	0.975037	0.989831	0.98881	0.989776	0.995589	0.995136	0.958449
'pre'	6.564	0.992087	0.99512	0.993131	0.993186	0.996607	0.984511	0.985763	0.984659	0.988333	0.975323	0.989961	0.988828	0.989843	0.995655	0.995195	0.958871
'pre'	6.576	0.99217	0.995123	0.993183	0.993232	0.996653	0.984669	0.985917	0.984863	0.988473	0.975606	0.99009	0.988846	0.989909	0.995719	0.995253	0.959289
'pre'	6.588	0.992252	0.995125	0.993235	0.993277	0.996697	0.984826	0.986069	0.985065	0.988612	0.975886	0.990217	0.988864	0.989973	0.995783	0.995311	0.959703
'pre'	6.6	0.992333	0.995127	0.993285	0.993322	0.996742	0.984981	0.986219	0.985264	0.98875	0.976163	0.990343	0.988881	0.990037	0.995846	0.995367	0.960114
'pre'	6.612	0.992413	0.995129	0.993335	0.993366	0.996785	0.985135	0.986368	0.985461	0.988886	0.976438	0.990467	0.988898	0.9901	0.995908	0.995424	0.960521
'pre'	6.624	0.992492	0.995131	0.993384	0.99341	0.996828	0.985287	0.986516	0.985656	0.98902	0.97671	0.99059	0.988914	0.990163	0.99597	0.995479	0.960924
'pre'	6.636	0.99257	0.995133	0.993433	0.993453	0.996871	0.985439	0.986663	0.985849	0.989153	0.97698	0.990711	0.98893	0.990224	0.99603	0.995534	0.961324
'pre'	6.648	0.992647	0.995135	0.99348	0.993495	0.996913	0.985588	0.986808	0.986039	0.989285	0.977246	0.990831	0.988946	0.990284	0.99609	0.995589	0.961721
'pre'	6.66	0.992723	0.995137	0.993527	0.993537	0.996954	0.985737	0.986951	0.986227	0.989415	0.97751	0.99095	0.988962	0.990343	0.996149	0.995643	0.962114
'pre'	6.672	0.992798	0.995139	0.993573	0.993578	0.996995	0.985884	0.987093	0.986413	0.989544	0.977772	0.991067	0.988977	0.990402	0.996207	0.995696	0.962503
'pre'	6.684	0.992872	0.995141	0.993618	0.993619	0.997036	0.98603	0.987234	0.986597	0.989671	0.978031	0.991183	0.988992	0.99046	0.996264	0.995748	0.962889
'pre'	6.696	0.992945	0.995143	0.993663	0.993659	0.997075	0.986175	0.987374	0.986779	0.989797	0.978288	0.991297	0.989007	0.990517	0.99632	0.9958	0.963272
'pre'	6.708	0.993017	0.995144	0.993707	0.993699	0.997115	0.986318	0.987512	0.986958	0.989922	0.978541	0.991411	0.989021	0.990573	0.996376	0.995852	0.963651
'pre'	6.72	0.993088	0.995146	0.99375	0.993738	0.997154	0.98646	0.987649	0.987135	0.990045	0.978793	0.991522	0.989035	0.990628	0.996431	0.995903	0.964027
'pre'	6.732	0.993159	0.995148	0.993792	0.993777	0.997192	0.986601	0.987785	0.987311	0.990167	0.979042	0.991633	0.989049	0.990682	0.996485	0.995953	0.9644
'pre'	6.744	0.993228	0.995149	0.993834	0.993815	0.99723	0.98674	0.987919	0.987484	0.990287	0.979288	0.991742	0.989063	0.990736	0.996539	0.996003	0.964769
'pre'	6.756	0.993296	0.995151	0.993875	0.993852	0.997267	0.986878	0.988052	0.987655	0.990406	0.979532	0.99185	0.989076	0.990788	0.996592	0.996052	0.965135
'pre'	6.768	0.993364	0.995153	0.993916	0.993889	0.997304	0.987015	0.988184	0.987824	0.990524	0.979774	0.991957	0.989089	0.99084	0.996644	0.996101	0.965497
'pre'	6.78	0.993431	0.995154	0.993955	0.993925	0.99734	0.987151	0.988315	0.987991	0.99064	0.980013	0.992063	0.989102	0.990892	0.996695	0.996149	0.965856
'pre'	6.792	0.993496	0.995156	0.993995	0.993961	0.997376	0.987285	0.988444	0.988157	0.990756	0.98025	0.992167	0.989115	0.990942	0.996746	0.996197	0.966212
'pre'	6.804	0.993561	0.995157	0.994033	0.993997	0.997412	0.987419	0.988572	0.98832	0.990869	0.980484	0.99227	0.989127	0.990992	0.996796	0.996244	0.966565
'pre'	6.816	0.993625	0.995158	0.994071	0.994032	0.997447	0.987551	0.988699	0.988481	0.990982	0.980716	0.992372	0.98914	0.991041	0.996845	0.996291	0.966915
'pre'	6.828	0.993689	0.99516	0.994108	0.994066	0.997481	0.987682	0.988825	0.98864	0.991093	0.980946	0.992473	0.989151	0.991089	0.996893	0.996337	0.967261
'pre'	6.84	0.993751	0.995161	0.994145	0.9941	0.997515	0.987811	0.988949	0.988798	0.991203	0.981173	0.992572	0.989163	0.991136	0.996941	0.996382	0.967604
'pre'	6.852	0.993813	0.995162	0.994181	0.994134	0.997549	0.98794	0.989072	0.988953	0.991312	0.981398	0.99267	0.989175	0.991183	0.996988	0.996427	0.967944
'pre'	6.864	0.993874	0.995164	0.994217	0.994167	0.997582	0.988067	0.989194	0.989107	0.99142	0.98162	0.992767	0.989186	0.991229	0.997035	0.996472	0.968281
'pre'	6.876	0.993934	0.995165	0.994252	0.994199	0.997615	0.988193	0.989315	0.989258	0.991526	0.981841	0.992863	0.989197	0.991274	0.997081	0.996516	0.968615
'pre'	6.888	0.993993	0.995166	0.994286	0.994231	0.997647	0.988318	0.989435	0.989408	0.991632	0.982059	0.992958	0.989208	0.991319	0.997126	0.99656	0.968945
'pre'	6.9	0.994051	0.995167	0.99432	0.994263	0.997679	0.988442	0.989553	0.989556	0.991735	0.982275	0.993052	0.989218	0.991363	0.997171	0.996603	0.969273
'pre'	6.912	0.994109	0.995168	0.994353	0.994294	0.99771	0.988565	0.98967	0.989703	0.991838	0.982489	0.993144	0.989229	0.991406	0.997215	0.996645	0.969597
'pre'	6.924	0.994166	0.99517	0.994386	0.994325	0.997741	0.988686	0.989787	0.989847	0.99194	0.9827	0.993236	0.989239	0.991449	0.997258	0.996687	0.969919
'pre'	6.936	0.994222	0.995171	0.994418	0.994355	0.997772	0.988807	0.989902	0.98999	0.99204	0.982909	0.993326	0.989249	0.991491	0.997301	0.996729	0.970237
'pre'	6.948	0.994277	0.995172	0.994449	0.994385	0.997802	0.988926	0.990015	0.990131	0.99214	0.983117	0.993415	0.989259	0.991532	0.997343	0.99677	0.970553
'pre'	6.96	0.994332	0.995173	0.994481	0.994415	0.997832	0.989044	0.990128	0.99027	0.992238	0.983322	0.993503	0.989269	0.991573	0.997385	0.996811	0.970866
'pre'	6.972	0.994385	0.995174	0.994511	0.994444	0.997861	0.989161	0.99024	0.990407	0.992335	0.983524	0.99359	0.989278	0.991613	0.997426	0.996851	0.971175
'pre'	6.984	0.994438	0.995175	0.994541	0.994472	0.99789	0.989277	0.99035	0.990543	0.992431	0.983725	0.993676	0.989287	0.991652	0.997466	0.996891	0.971482
'pre'	6.996	0.994491	0.995176	0.994571	0.994501	0.997919	0.989392	0.99046	0.990677	0.992526	0.983924	0.993761	0.989296	0.991691	0.997506	0.99693	0.971786
'pre'	7.008	0.994543	0.995177	0.9946	0.994528	0.997947	0.989506	0.990568	0.99081	0.992619	0.98412	0.993845	0.989305	0.99173	0.997545	0.996969	0.972086
'pre'	7.02	0.994594	0.995178	0.994628	0.994556	0.997975	0.989619	0.990675	0.99094	0.992712	0.984315	0.993928	0.989314	0.991767	0.997584	0.997007	0.972384
'pre'	7.032	0.994644	0.995178	0.994657	0.994583	0.998002	0.98973	0.990782	0.99107	0.992804	0.984507	0.99401	0.989323	0.991804	0.997622	0.997045	0.97268
'pre'	7.044	0.994694	0.995179	0.994684	0.994609	0.998029	0.989841	0.990887	0.991197	0.992894	0.984698	0.994091	0.989331	0.991841	0.99766	0.997083	0.972972
'pre'	7.056	0.994742	0.99518	0.994711	0.994636	0.998056	0.989951	0.990991	0.991323	0.992983	0.984886	0.994171	0.989339	0.991877	0.997697	0.99712	0.973261
'pre'	7.068	0.994791	0.995181	0.994738	0.994662	0.998082	0.990059	0.991094	0.991447	0.993072	0.985073	0.994249	0.989347	0.991912	0.997733	0.997157	0.973548
'pre'	7.08	0.994838	0.995182	0.994764	0.994687	0.998109	0.990167	0.991196	0.99157	0.993159	0.985257	0.994327	0.989355	0.991947	0.997769	0.997193	0.973832
'pre'	7.092	0.994885	0.995183	0.99479	0.994712	0.998134	0.990274	0.991297	0.991691	0.993246	0.985439	0.994404	0.989363	0.991981	0.997805	0.997229	0.974113
'pre'	7.104	0.994932	0.995183	0.994816	0.994737	0.998159	0.990379	0.991397	0.991811	0.993331	0.98562	0.99448	0.989371	0.992015	0.99784	0.997264	0.974392
'pre'	7.116	0.994977	0.995184	0.994841	0.994761	0.998184	0.990484	0.991496	0.991929	0.993415	0.985799	0.994555	0.989378	0.992048	0.997874	0.997299	0.974668
'pre'	7.128	0.995022	0.995185	0.994865	0.994785	0.998209	0.990587	0.991594	0.992046	0.993498	0.985975	0.994629	0.989385	0.992081	0.997908	0.997334	0.974941
'pre'	7.14	0.995067	0.995185	0.994889	0.994809	0.998233	0.99069	0.991691	0.992161	0.993581	0.98615	0.994703	0.989392	0.992113	0.997942	0.997368	0.975211
'pre'	7.152	0.995111	0.995186	0.994913	0.994832	0.998257	0.990791	0.991787	0.992275	0.993662	0.986323	0.994775	0.989399	0.992144	0.997975	0.997402	0.975479
'pre'	7.164	0.995154	0.995187	0.994936	0.994855	0.998281	0.990892	0.991882	0.992387	0.993743	0.986494	0.994846	0.989406	0.992176	0.998007	0.997435	0.975744
'pre'	7.176	0.995196	0.995187	0.994959	0.994878	0.998304	0.990992	0.991976	0.992498	0.993822	0.986663	0.994917	0.989413	0.992206	0.998039	0.997468	0.976006
'pre'	7.188	0.995238	0.995188	0.994982	0.9949	0.998327	0.99109	0.992069	0.992607	0.9939	0.98683	0.994986	0.98942	0.992236	0.998071	0.997501	0.976266
'pre'	7.2	0.99528	0.995189	0.995004	0.994922	0.99835	0.991188	0.992161	0.992715	0.993978	0.986996	0.995055	0.989426	0.992266	0.998102	0.997533	0.976524
'pre'	7.212	0.995321	0.995189	0.995026	0.994944	0.998372	0.991285	0.992252	0.992822	0.994055	0.98716	0.995123	0.989432	0.992295	0.998132	0.997565	0.976779
'pre'	7.224	0.995361	0.99519	0.995047	0.994965	0.998394	0.991381	0.992342	0.992927	0.99413	0.987322	0.99519	0.989439	0.992324	0.998163	0.997597	0.977031
'pre'	7.236	0.995401	0.995191	0.995068	0.994986	0.998416	0.991476	0.992432	0.993031	0.994205	0.987482	0.995256	0.989445	0.992352	0.998192	0.997628	0.977281
'pre'	7.248	0.99544	0.995191	0.995088	0.995007	0.998437	0.99157	0.99252	0.993134	0.994279	0.98764	0.995322	0.989451	0.99238	0.998222	0.997659	0.977528
'pre'	7.26	0.995479	0.995192	0.995109	0.995028	0.998458	0.991663	0.992608	0.993235	0.994352	0.987797	0.995386	0.989456	0.992407	0.998251	0.997689	0.977773
'pre'	7.272	0.995517	0.995192	0.995129	0.995048	0.998479	0.991755	0.992694	0.993335	0.994424	0.987952	0.99545	0.989462	0.992434	0.998279	0.997719	0.978015
'pre'	7.284	0.995554	0.995193	0.995148	0.995067	0.9985	0.991846	0.99278	0.993433	0.994495	0.988105	0.995513	0.989468	0.992461	0.998307	0.997749	0.978255
'pre'	7.296	0.995591	0.995193	0.995167	0.995087	0.99852	0.991937	0.992865	0.99353	0.994566	0.988257	0.995575	0.989473	0.992487	0.998335	0.997778	0.978492
'pre'	7.308	0.995628	0.995194	0.995186	0.995106	0.99854	0.992026	0.992949	0.993626	0.994635	0.988406	0.995636	0.989479	0.992512	0.998362	0.997807	0.978727
'pre'	7.32	0.995664	0.995194	0.995205	0.995125	0.99856	0.992115	0.993032	0.993721	0.994704	0.988555	0.995696	0.989484	0.992538	0.998389	0.997836	0.97896
'pre'	7.332	0.995699	0.995195	0.995223	0.995144	0.998579	0.992203	0.993114	0.993815	0.994772	0.988701	0.995756	0.989489	0.992562	0.998415	0.997864	0.979191
'pre'	7.344	0.995734	0.995195	0.995241	0.995162	0.998598	0.99229	0.993195	0.993907	0.994839	0.988846	0.995815	0.989494	0.992587	0.998441	0.997892	0.979419
'pre'	7.356	0.995768	0.995195	0.995259	0.99518	0.998617	0.992376	0.993276	0.993998	0.994905	0.988989	0.995873	0.989499	0.992611	0.998467	0.99792	0.979644
'pre'	7.368	0.995802	0.995196	0.995276	0.995198	0.998636	0.992461	0.993355	0.994088	0.994971	0.989131	0.995931	0.989504	0.992634	0.998492	0.997947	0.979868
'pre'	7.38	0.995836	0.995196	0.995293	0.995216	0.998654	0.992545	0.993434	0.994176	0.995035	0.989271	0.995987	0.989509	0.992658	0.998517	0.997974	0.980089
'pre'	7.392	0.995869	0.995197	0.99531	0.995233	0.998672	0.992629	0.993512	0.994264	0.995099	0.98941	0.996043	0.989513	0.99268	0.998541	0.998001	0.980307
'pre'	7.404	0.995901	0.995197	0.995326	0.99525	0.99869	0.992712	0.993589	0.99435	0.995162	0.989547	0.996098	0.989518	0.992703	0.998565	0.998027	0.980524
'pre'	7.416	0.995933	0.995198	0.995342	0.995267	0.998708	0.992794	0.993666	0.994435	0.995224	0.989682	0.996153	0.989522	0.992725	0.998589	0.998053	0.980738
'pre'	7.428	0.995965	0.995198	0.995358	0.995283	0.998725	0.992875	0.993741	0.994519	0.995286	0.989816	0.996207	0.989527	0.992747	0.998612	0.998079	0.98095
'pre'	7.44	0.995996	0.995198	0.995374	0.9953	0.998742	0.992955	0.993816	0.994602	0.995346	0.989948	0.99626	0.989531	0.992768	0.998636	0.998105	0.98116
'pre'	7.452	0.996027	0.995199	0.995389	0.995316	0.998759	0.993035	0.99389	0.994684	0.995406	0.990079	0.996312	0.989535	0.992789	0.998658	0.99813	0.981368
'pre'	7.464	0.996057	0.995199	0.995404	0.995331	0.998776	0.993113	0.993963	0.994764	0.995466	0.990209	0.996364	0.989539	0.99281	0.998681	0.998155	0.981573
'pre'	7.476	0.996087	0.995199	0.995418	0.995347	0.998792	0.993191	0.994036	0.994844	0.995524	0.990337	0.996415	0.989543	0.99283	0.998703	0.998179	0.981777
'pre'	7.488	0.996116	0.9952	0.995433	0.995362	0.998808	0.993268	0.994107	0.994922	0.995582	0.990463	0.996465	0.989547	0.99285	0.998724	0.998203	0.981978
'pre'	7.5	0.996145	0.9952	0.995447	0.995377	0.998824	0.993345	0.994178	0.995	0.995639	0.990588	0.996515	0.989551	0.99287	0.998746	0.998227	0.982177
'pre'	7.512	0.996174	0.9952	0.995461	0.995392	0.99884	0.99342	0.994248	0.995076	0.995695	0.990712	0.996564	0.989555	0.992889	0.998767	0.998251	0.982374
'pre'	7.524	0.996202	0.995201	0.995475	0.995407	0.998855	0.993495	0.994317	0.995151	0.995751	0.990834	0.996612	0.989558	0.992908	0.998787	0.998274	0.982569
'pre'	7.536	0.996229	0.995201	0.995488	0.995421	0.99887	0.993569	0.994386	0.995226	0.995806	0.990954	0.99666	0.989562	0.992927	0.998808	0.998297	0.982762
'pre'	7.548	0.996257	0.995201	0.995501	0.995435	0.998885	0.993642	0.994454	0.995299	0.99586	0.991074	0.996707	0.989565	0.992945	0.998828	0.99832	0.982953
'pre'	7.56	0.996283	0.995201	0.995514	0.995449	0.9989	0.993715	0.994521	0.995371	0.995913	0.991192	0.996754	0.989569	0.992963	0.998847	0.998343	0.983142
'pre'	7.572	0.99631	0.995202	0.995527	0.995463	0.998915	0.993787	0.994587	0.995442	0.995966	0.991308	0.9968	0.989572	0.992981	0.998867	0.998365	0.983329
'pre'	7.584	0.996336	0.995202	0.995539	0.995476	0.998929	0.993858	0.994653	0.995513	0.996018	0.991424	0.996845	0.989576	0.992998	0.998886	0.998387	0.983513
'pre'	7.596	0.996362	0.995202	0.995552	0.99549	0.998943	0.993928	0.994718	0.995582	0.99607	0.991537	0.996889	0.989579	0.993015	0.998905	0.998408	0.983696
'pre'	7.608	0.996387	0.995202	0.995564	0.995503	0.998957	0.993998	0.994782	0.99565	0.996121	0.99165	0.996933	0.989582	0.993032	0.998923	0.99843	0.983877
'pre'	7.62	0.996412	0.995203	0.995576	0.995516	0.998971	0.994067	0.994846	0.995718	0.996171	0.991761	0.996977	0.989585	0.993049	0.998942	0.998451	0.984056
'pre'	7.632	0.996437	0.995203	0.995587	0.995528	0.998984	0.994135	0.994909	0.995784	0.996221	0.991871	0.99702	0.989588	0.993065	0.99896	0.998472	0.984233
'pre'	7.644	0.996461	0.995203	0.995599	0.995541	0.998998	0.994203	0.994971	0.99585	0.99627	0.99198	0.997062	0.989591	0.993081	0.998977	0.998493	0.984408
'pre'	7.656	0.996485	0.995203	0.99561	0.995553	0.999011	0.99427	0.995033	0.995914	0.996318	0.992087	0.997104	0.989594	0.993097	0.998995	0.998513	0.984581
'pre'	7.668	0.996508	0.995204	0.995621	0.995565	0.999024	0.994336	0.995094	0.995978	0.996366	0.992193	0.997145	0.989597	0.993112	0.999012	0.998533	0.984753
'pre'	7.68	0.996531	0.995204	0.995631	0.995577	0.999037	0.994402	0.995154	0.996041	0.996413	0.992298	0.997186	0.9896	0.993127	0.999029	0.998553	0.984922
'pre'	7.692	0.996554	0.995204	0.995642	0.995589	0.999049	0.994466	0.995213	0.996103	0.996459	0.992402	0.997226	0.989602	0.993142	0.999045	0.998573	0.98509
'pre'	7.704	0.996577	0.995204	0.995652	0.9956	0.999062	0.994531	0.995272	0.996164	0.996505	0.992504	0.997265	0.989605	0.993157	0.999062	0.998592	0.985256
'pre'	7.716	0.996599	0.995204	0.995663	0.995612	0.999074	0.994594	0.99533	0.996224	0.99655	0.992605	0.997304	0.989608	0.993171	0.999078	0.998611	0.98542
'pre'	7.728	0.996621	0.995205	0.995672	0.995623	0.999086	0.994657	0.995388	0.996284	0.996595	0.992705	0.997343	0.98961	0.993185	0.999094	0.99863	0.985582
'pre'	7.74	0.996642	0.995205	0.995682	0.995634	0.999098	0.994719	0.995445	0.996342	0.996639	0.992804	0.997381	0.989613	0.993199	0.999109	0.998649	0.985742
'pre'	7.752	0.996663	0.995205	0.995692	0.995645	0.999109	0.994781	0.995501	0.9964	0.996683	0.992902	0.997418	0.989615	0.993213	0.999124	0.998667	0.985901
'pre'	7.764	0.996684	0.995205	0.995701	0.995655	0.999121	0.994842	0.995557	0.996457	0.996726	0.992998	0.997455	0.989617	0.993227	0.99914	0.998685	0.986058
'pre'	7.776	0.996704	0.995205	0.995711	0.995666	0.999132	0.994902	0.995612	0.996513	0.996768	0.993093	0.997491	0.98962	0.99324	0.999154	0.998703	0.986213
'pre'	7.788	0.996725	0.995205	0.99572	0.995676	0.999143	0.994962	0.995667	0.996568	0.99681	0.993187	0.997527	0.989622	0.993253	0.999169	0.998721	0.986367
'pre'	7.8	0.996745	0.995206	0.995729	0.995686	0.999154	0.995021	0.99572	0.996623	0.996852	0.99328	0.997563	0.989624	0.993265	0.999183	0.998739	0.986518
'pre'	7.812	0.996764	0.995206	0.995737	0.995696	0.999165	0.995079	0.995774	0.996676	0.996892	0.993372	0.997597	0.989627	0.993278	0.999198	0.998756	0.986668
'pre'	7.824	0.996783	0.995206	0.995746	0.995706	0.999176	0.995137	0.995826	0.996729	0.996933	0.993463	0.997632	0.989629	0.99329	0.999211	0.998773	0.986817
'pre'	7.836	0.996802	0.995206	0.995754	0.995716	0.999186	0.995194	0.995879	0.996782	0.996972	0.993553	0.997666	0.989631	0.993302	0.999225	0.99879	0.986964
'pre'	7.848	0.996821	0.995206	0.995763	0.995725	0.999197	0.995251	0.99593	0.996833	0.997012	0.993641	0.997699	0.989633	0.993314	0.999239	0.998807	0.987109
'pre'	7.86	0.99684	0.995206	0.995771	0.995735	0.999207	0.995307	0.995981	0.996884	0.99705	0.993729	0.997732	0.989635	0.993326	0.999252	0.998823	0.987252
'pre'	7.872	0.996858	0.995207	0.995779	0.995744	0.999217	0.995362	0.996031	0.996934	0.997089	0.993815	0.997765	0.989637	0.993337	0.999265	0.998839	0.987394
'pre'	7.884	0.996876	0.995207	0.995786	0.995753	0.999227	0.995417	0.996081	0.996983	0.997126	0.9939	0.997797	0.989639	0.993349	0.999278	0.998855	0.987534
'pre'	7.896	0.996893	0.995207	0.995794	0.995762	0.999237	0.995471	0.99613	0.997031	0.997163	0.993985	0.997829	0.989641	0.99336	0.999291	0.998871	0.987673
'pre'	7.908	0.99691	0.995207	0.995802	0.995771	0.999246	0.995525	0.996179	0.997079	0.9972	0.994068	0.99786	0.989642	0.993371	0.999303	0.998887	0.98781
'pre'	7.92	0.996927	0.995207	0.995809	0.995779	0.999256	0.995578	0.996227	0.997126	0.997236	0.99415	0.997891	0.989644	0.993381	0.999315	0.998902	0.987946
'pre'	7.932	0.996944	0.995207	0.995816	0.995788	0.999265	0.995631	0.996275	0.997173	0.997272	0.994231	0.997921	0.989646	0.993392	0.999327	0.998918	0.98808
'pre'	7.944	0.996961	0.995207	0.995823	0.995796	0.999274	0.995683	0.996322	0.997219	0.997307	0.994312	0.997951	0.989648	0.993402	0.999339	0.998933	0.988212
'pre'	7.956	0.996977	0.995207	0.99583	0.995804	0.999283	0.995734	0.996368	0.997264	0.997342	0.994391	0.99798	0.989649	0.993412	0.999351	0.998948	0.988343
'pre'	7.968	0.996993	0.995207	0.995837	0.995812	0.999292	0.995785	0.996414	0.997308	0.997376	0.994469	0.998009	0.989651	0.993422	0.999362	0.998962	0.988472
'pre'	7.98	0.997009	0.995208	0.995844	0.99582	0.999301	0.995835	0.99646	0.997352	0.99741	0.994546	0.998038	0.989652	0.993432	0.999373	0.998977	0.9886
'pre'	7.992	0.997024	0.995208	0.99585	0.995828	0.999309	0.995885	0.996505	0.997395	0.997444	0.994623	0.998066	0.989654	0.993441	0.999385	0.998991	0.988727
'pre'	8.004	0.99704	0.995208	0.995857	0.995836	0.999318	0.995934	0.996549	0.997438	0.997477	0.994698	0.998094	0.989656	0.993451	0.999395	0.999005	0.988852
'pre'	8.016	0.997055	0.995208	0.995863	0.995843	0.999326	0.995983	0.996593	0.997479	0.997509	0.994773	0.998122	0.989657	0.99346	0.999406	0.999019	0.988976
'pre'	8.028	0.997069	0.995208	0.995869	0.995851	0.999335	0.996031	0.996637	0.997521	0.997541	0.994846	0.998149	0.989659	0.993469	0.999417	0.999033	0.989098
'pre'	8.04	0.997084	0.995208	0.995875	0.995858	0.999343	0.996079	0.996679	0.997561	0.997573	0.994919	0.998176	0.98966	0.993478	0.999427	0.999046	0.989219
'pre'	8.052	0.997098	0.995208	0.995881	0.995865	0.999351	0.996126	0.996722	0.997601	0.997604	0.99499	0.998202	0.989661	0.993487	0.999437	0.99906	0.989338
'pre'	8.064	0.997112	0.995208	0.995887	0.995872	0.999358	0.996173	0.996764	0.997641	0.997635	0.995061	0.998228	0.989663	0.993495	0.999447	0.999073	0.989456
'pre'	8.076	0.997126	0.995208	0.995893	0.995879	0.999366	0.996219	0.996805	0.99768	0.997665	0.995131	0.998253	0.989664	0.993504	0.999457	0.999086	0.989572
'pre'	8.088	0.99714	0.995208	0.995898	0.995886	0.999374	0.996265	0.996846	0.997718	0.997695	0.9952	0.998279	0.989665	0.993512	0.999467	0.999099	0.989688
'pre'	8.1	0.997153	0.995208	0.995904	0.995893	0.999381	0.99631	0.996887	0.997756	0.997725	0.995268	0.998303	0.989667	0.99352	0.999476	0.999112	0.989802
'pre'	8.112	0.997167	0.995209	0.995909	0.9959	0.999389	0.996355	0.996927	0.997793	0.997754	0.995335	0.998328	0.989668	0.993528	0.999486	0.999124	0.989914
'pre'	8.124	0.99718	0.995209	0.995914	0.995906	0.999396	0.996399	0.996966	0.997829	0.997783	0.995402	0.998352	0.989669	0.993536	0.999495	0.999137	0.990025
'pre'	8.136	0.997193	0.995209	0.99592	0.995913	0.999403	0.996442	0.997005	0.997865	0.997811	0.995467	0.998376	0.98967	0.993544	0.999504	0.999149	0.990135
'pre'	8.148	0.997205	0.995209	0.995925	0.995919	0.99941	0.996486	0.997044	0.997901	0.997839	0.995532	0.998399	0.989671	0.993551	0.999513	0.999161	0.990244
'pre'	8.16	0.997218	0.995209	0.99593	0.995925	0.999417	0.996528	0.997082	0.997936	0.997867	0.995596	0.998422	0.989673	0.993559	0.999522	0.999173	0.990351
'pre'	8.172	0.99723	0.995209	0.995935	0.995931	0.999424	0.996571	0.99712	0.99797	0.997894	0.995659	0.998445	0.989674	0.993566	0.999531	0.999185	0.990457
'pre'	8.184	0.997242	0.995209	0.995939	0.995937	0.999431	0.996613	0.997157	0.998004	0.997921	0.995721	0.998467	0.989675	0.993573	0.999539	0.999196	0.990562
'pre'	8.196	0.997254	0.995209	0.995944	0.995943	0.999437	0.996654	0.997194	0.998038	0.997947	0.995783	0.99849	0.989676	0.99358	0.999547	0.999208	0.990666
'pre'	8.208	0.997265	0.995209	0.995949	0.995949	0.999444	0.996695	0.997231	0.99807	0.997973	0.995843	0.998511	0.989677	0.993587	0.999556	0.999219	0.990768
'pre'	8.22	0.997277	0.995209	0.995953	0.995955	0.99945	0.996735	0.997267	0.998103	0.997999	0.995903	0.998533	0.989678	0.993594	0.999564	0.99923	0.990869
'pre'	8.232	0.997288	0.995209	0.995957	0.99596	0.999457	0.996775	0.997302	0.998135	0.998024	0.995962	0.998554	0.989679	0.9936	0.999572	0.999241	0.990969
'pre'	8.244	0.997299	0.995209	0.995962	0.995966	0.999463	0.996815	0.997338	0.998166	0.998049	0.996021	0.998575	0.98968	0.993607	0.999579	0.999252	0.991068
'pre'	8.256	0.99731	0.995209	0.995966	0.995971	0.999469	0.996854	0.997372	0.998197	0.998074	0.996078	0.998595	0.989681	0.993613	0.999587	0.999263	0.991165
'pre'	8.268	0.997321	0.995209	0.99597	0.995976	0.999475	0.996893	0.997407	0.998227	0.998098	0.996135	0.998616	0.989682	0.99362	0.999595	0.999273	0.991262
'pre'	8.28	0.997331	0.995209	0.995974	0.995982	0.999481	0.996931	0.997441	0.998257	0.998122	0.996191	0.998636	0.989682	0.993626	0.999602	0.999284	0.991357
'pre'	8.292	0.997342	0.995209	0.995978	0.995987	0.999487	0.996969	0.997474	0.998287	0.998146	0.996247	0.998655	0.989683	0.993632	0.999609	0.999294	0.991451
'pre'	8.304	0.997352	0.99521	0.995982	0.995992	0.999493	0.997006	0.997507	0.998316	0.998169	0.996301	0.998675	0.989684	0.993638	0.999616	0.999304	0.991544
'pre'	8.316	0.997362	0.99521	0.995986	0.995997	0.999498	0.997043	0.99754	0.998345	0.998192	0.996355	0.998694	0.989685	0.993643	0.999623	0.999314	0.991636
'pre'	8.328	0.997372	0.99521	0.99599	0.996002	0.999504	0.99708	0.997572	0.998373	0.998215	0.996408	0.998712	0.989686	0.993649	0.99963	0.999324	0.991726
'pre'	8.34	0.997382	0.99521	0.995993	0.996006	0.999509	0.997116	0.997604	0.9984	0.998237	0.996461	0.998731	0.989687	0.993655	0.999637	0.999334	0.991816
'pre'	8.352	0.997391	0.99521	0.995997	0.996011	0.999515	0.997152	0.997636	0.998428	0.99826	0.996513	0.998749	0.989687	0.99366	0.999644	0.999344	0.991904
'pre'	8.364	0.997401	0.99521	0.996	0.996016	0.99952	0.997187	0.997667	0.998455	0.998281	0.996564	0.998767	0.989688	0.993666	0.99965	0.999353	0.991992
'pre'	8.376	0.99741	0.99521	0.996004	0.99602	0.999525	0.997222	0.997698	0.998481	0.998303	0.996614	0.998785	0.989689	0.993671	0.999657	0.999362	0.992078
'pre'	8.388	0.997419	0.99521	0.996007	0.996025	0.99953	0.997257	0.997729	0.998507	0.998324	0.996664	0.998802	0.98969	0.993676	0.999663	0.999372	0.992163
'pre'	8.4	0.997428	0.99521	0.996011	0.996029	0.999535	0.997291	0.997759	0.998533	0.998345	0.996713	0.998819	0.98969	0.993681	0.999669	0.999381	0.992247
'pre'	8.412	0.997437	0.99521	0.996014	0.996034	0.99954	0.997325	0.997788	0.998558	0.998365	0.996762	0.998836	0.989691	0.993686	0.999676	0.99939	0.99233
'pre'	8.424	0.997445	0.99521	0.996017	0.996038	0.999545	0.997359	0.997818	0.998583	0.998385	0.99681	0.998853	0.989692	0.993691	0.999682	0.999399	0.992413
'pre'	8.436	0.997454	0.99521	0.99602	0.996042	0.99955	0.997392	0.997847	0.998607	0.998405	0.996857	0.998869	0.989692	0.993696	0.999688	0.999407	0.992494
'pre'	8.448	0.997462	0.99521	0.996023	0.996046	0.999555	0.997424	0.997876	0.998631	0.998425	0.996904	0.998886	0.989693	0.993701	0.999693	0.999416	0.992574
'pre'	8.46	0.997471	0.99521	0.996026	0.99605	0.999559	0.997457	0.997904	0.998655	0.998444	0.99695	0.998901	0.989694	0.993705	0.999699	0.999425	0.992653
'pre'	8.472	0.997479	0.99521	0.996029	0.996054	0.999564	0.997489	0.997932	0.998678	0.998464	0.996995	0.998917	0.989694	0.99371	0.999705	0.999433	0.992731
'pre'	8.484	0.997487	0.99521	0.996032	0.996058	0.999569	0.99752	0.99796	0.998701	0.998482	0.99704	0.998933	0.989695	0.993714	0.99971	0.999441	0.992808
'pre'	8.496	0.997494	0.99521	0.996035	0.996062	0.999573	0.997551	0.997987	0.998724	0.998501	0.997084	0.998948	0.989695	0.993719	0.999716	0.999449	0.992884
'pre'	8.508	0.997502	0.99521	0.996038	0.996066	0.999577	0.997582	0.998014	0.998746	0.998519	0.997127	0.998963	0.989696	0.993723	0.999721	0.999458	0.992959
'pre'	8.52	0.99751	0.99521	0.99604	0.996069	0.999582	0.997613	0.998041	0.998768	0.998537	0.99717	0.998978	0.989697	0.993727	0.999726	0.999466	0.993034
'pre'	8.532	0.997517	0.99521	0.996043	0.996073	0.999586	0.997643	0.998067	0.998789	0.998555	0.997213	0.998992	0.989697	0.993731	0.999731	0.999473	0.993107
'pre'	8.544	0.997525	0.99521	0.996045	0.996077	0.99959	0.997673	0.998093	0.99881	0.998573	0.997255	0.999006	0.989698	0.993735	0.999736	0.999481	0.99318
'pre'	8.556	0.997532	0.99521	0.996048	0.99608	0.999594	0.997702	0.998119	0.998831	0.99859	0.997296	0.99902	0.989698	0.993739	0.999741	0.999489	0.993251
'pre'	8.568	0.997539	0.99521	0.99605	0.996083	0.999598	0.997731	0.998144	0.998852	0.998607	0.997336	0.999034	0.989699	0.993743	0.999746	0.999496	0.993322
'pre'	8.58	0.997546	0.99521	0.996053	0.996087	0.999602	0.99776	0.998169	0.998872	0.998624	0.997377	0.999048	0.989699	0.993747	0.999751	0.999504	0.993391
'pre'	8.592	0.997553	0.99521	0.996055	0.99609	0.999606	0.997789	0.998194	0.998892	0.99864	0.997416	0.999061	0.9897	0.993751	0.999756	0.999511	0.99346
'pre'	8.604	0.997559	0.99521	0.996058	0.996093	0.99961	0.997817	0.998218	0.998911	0.998657	0.997455	0.999075	0.9897	0.993754	0.99976	0.999518	0.993528
'pre'	8.616	0.997566	0.99521	0.99606	0.996097	0.999614	0.997845	0.998242	0.99893	0.998673	0.997494	0.999088	0.989701	0.993758	0.999765	0.999525	0.993595
'pre'	8.628	0.997573	0.99521	0.996062	0.9961	0.999617	0.997872	0.998266	0.998949	0.998688	0.997532	0.999101	0.989701	0.993761	0.999769	0.999532	0.993661
'pre'	8.64	0.997579	0.99521	0.996064	0.996103	0.999621	0.997899	0.99829	0.998968	0.998704	0.997569	0.999113	0.989701	0.993765	0.999774	0.999539	0.993727
'pre'	8.652	0.997585	0.99521	0.996066	0.996106	0.999625	0.997926	0.998313	0.998986	0.998719	0.997606	0.999126	0.989702	0.993768	0.999778	0.999546	0.993791
'pre'	8.664	0.997591	0.99521	0.996068	0.996109	0.999628	0.997953	0.998336	0.999004	0.998735	0.997643	0.999138	0.989702	0.993771	0.999782	0.999553	0.993855
'pre'	8.676	0.997597	0.99521	0.99607	0.996112	0.999632	0.997979	0.998359	0.999022	0.998749	0.997678	0.99915	0.989703	0.993775	0.999786	0.99956	0.993918
'pre'	8.688	0.997603	0.99521	0.996072	0.996115	0.999635	0.998005	0.998381	0.999039	0.998764	0.997714	0.999162	0.989703	0.993778	0.99979	0.999566	0.99398
'pre'	8.7	0.997609	0.99521	0.996074	0.996118	0.999638	0.998031	0.998403	0.999056	0.998779	0.997749	0.999173	0.989703	0.993781	0.999794	0.999573	0.994041
'pre'	8.712	0.997615	0.995211	0.996076	0.99612	0.999642	0.998056	0.998425	0.999073	0.998793	0.997783	0.999185	0.989704	0.993784	0.999798	0.999579	0.994102
'pre'	8.724	0.997621	0.995211	0.996078	0.996123	0.999645	0.998081	0.998447	0.99909	0.998807	0.997817	0.999196	0.989704	0.993787	0.999802	0.999585	0.994162
'pre'	8.736	0.997626	0.995211	0.99608	0.996126	0.999648	0.998106	0.998468	0.999106	0.998821	0.997851	0.999207	0.989705	0.99379	0.999806	0.999592	0.994221
'pre'	8.748	0.997632	0.995211	0.996082	0.996129	0.999651	0.99813	0.998489	0.999122	0.998834	0.997884	0.999218	0.989705	0.993793	0.99981	0.999598	0.994279
'pre'	8.76	0.997637	0.995211	0.996084	0.996131	0.999654	0.998154	0.99851	0.999138	0.998848	0.997916	0.999229	0.989705	0.993796	0.999813	0.999604	0.994336
'pre'	8.772	0.997643	0.995211	0.996085	0.996134	0.999657	0.998178	0.99853	0.999153	0.998861	0.997949	0.99924	0.989706	0.993798	0.999817	0.99961	0.994393
'pre'	8.784	0.997648	0.995211	0.996087	0.996136	0.99966	0.998202	0.998551	0.999168	0.998874	0.99798	0.99925	0.989706	0.993801	0.999821	0.999616	0.994449
'pre'	8.796	0.997653	0.995211	0.996089	0.996139	0.999663	0.998225	0.998571	0.999183	0.998887	0.998011	0.999261	0.989706	0.993804	0.999824	0.999621	0.994504
'pre'	8.808	0.997658	0.995211	0.99609	0.996141	0.999666	0.998248	0.99859	0.999198	0.9989	0.998042	0.999271	0.989707	0.993806	0.999827	0.999627	0.994558
'pre'	8.82	0.997663	0.995211	0.996092	0.996143	0.999669	0.998271	0.99861	0.999213	0.998912	0.998073	0.999281	0.989707	0.993809	0.999831	0.999633	0.994612
'pre'	8.832	0.997668	0.995211	0.996093	0.996146	0.999672	0.998293	0.998629	0.999227	0.998924	0.998103	0.999291	0.989707	0.993811	0.999834	0.999638	0.994665
'pre'	8.844	0.997672	0.995211	0.996095	0.996148	0.999674	0.998316	0.998648	0.999241	0.998936	0.998132	0.9993	0.989707	0.993814	0.999837	0.999644	0.994717
'pre'	8.856	0.997677	0.995211	0.996096	0.99615	0.999677	0.998338	0.998667	0.999255	0.998948	0.998161	0.99931	0.989708	0.993816	0.99984	0.999649	0.994769
'pre'	8.868	0.997682	0.995211	0.996098	0.996152	0.99968	0.998359	0.998685	0.999268	0.99896	0.99819	0.999319	0.989708	0.993819	0.999844	0.999654	0.99482
'pre'	8.88	0.997686	0.995211	0.996099	0.996155	0.999682	0.998381	0.998704	0.999282	0.998972	0.998218	0.999328	0.989708	0.993821	0.999847	0.99966	0.99487
'pre'	8.892	0.997691	0.995211	0.996101	0.996157	0.999685	0.998402	0.998722	0.999295	0.998983	0.998246	0.999337	0.989708	0.993823	0.99985	0.999665	0.99492
'pre'	8.904	0.997695	0.995211	0.996102	0.996159	0.999688	0.998423	0.99874	0.999308	0.998994	0.998273	0.999346	0.989709	0.993825	0.999853	0.99967	0.994969
'pre'	8.916	0.997699	0.995211	0.996103	0.996161	0.99969	0.998444	0.998757	0.99932	0.999005	0.9983	0.999355	0.989709	0.993828	0.999855	0.999675	0.995017
'pre'	8.928	0.997704	0.995211	0.996105	0.996163	0.999692	0.998464	0.998775	0.999333	0.999016	0.998327	0.999364	0.989709	0.99383	0.999858	0.99968	0.995065
'pre'	8.94	0.997708	0.995211	0.996106	0.996165	0.999695	0.998484	0.998792	0.999345	0.999027	0.998353	0.999372	0.989709	0.993832	0.999861	0.999685	0.995112
'pre'	8.952	0.997712	0.995211	0.996107	0.996167	0.999697	0.998504	0.998809	0.999357	0.999037	0.998379	0.999381	0.98971	0.993834	0.999864	0.99969	0.995158
'pre'	8.964	0.997716	0.995211	0.996108	0.996169	0.9997	0.998524	0.998825	0.999369	0.999048	0.998405	0.999389	0.98971	0.993836	0.999866	0.999694	0.995204
'pre'	8.976	0.99772	0.995211	0.99611	0.996171	0.999702	0.998544	0.998842	0.99938	0.999058	0.99843	0.999397	0.98971	0.993838	0.999869	0.999699	0.995249
'pre'	8.988	0.997724	0.995211	0.996111	0.996172	0.999704	0.998563	0.998858	0.999392	0.999068	0.998455	0.999405	0.98971	0.99384	0.999872	0.999704	0.995294
'pre'	9	0.997727	0.995211	0.996112	0.996174	0.999706	0.998582	0.998874	0.999403	0.999078	0.998479	0.999413	0.989711	0.993842	0.999874	0.999708	0.995338
'pre'	9.012	0.997731	0.995211	0.996113	0.996176	0.999708	0.998601	0.99889	0.999414	0.999088	0.998504	0.999421	0.989711	0.993843	0.999877	0.999713	0.995381
'pre'	9.024	0.997735	0.995211	0.996114	0.996178	0.999711	0.998619	0.998906	0.999425	0.999097	0.998527	0.999428	0.989711	0.993845	0.999879	0.999717	0.995424
'pre'	9.036	0.997738	0.995211	0.996115	0.996179	0.999713	0.998637	0.998921	0.999436	0.999107	0.998551	0.999436	0.989711	0.993847	0.999881	0.999721	0.995466
'pre'	9.048	0.997742	0.995211	0.996116	0.996181	0.999715	0.998656	0.998937	0.999446	0.999116	0.998574	0.999443	0.989711	0.993849	0.999884	0.999726	0.995508
'pre'	9.06	0.997745	0.995211	0.996117	0.996183	0.999717	0.998673	0.998952	0.999456	0.999125	0.998597	0.99945	0.989711	0.99385	0.999886	0.99973	0.995549
'pre'	9.072	0.997749	0.995211	0.996118	0.996184	0.999719	0.998691	0.998967	0.999466	0.999134	0.998619	0.999457	0.989712	0.993852	0.999888	0.999734	0.995589
'pre'	9.084	0.997752	0.995211	0.996119	0.996186	0.999721	0.998709	0.998981	0.999476	0.999143	0.998641	0.999464	0.989712	0.993854	0.999891	0.999738	0.995629
'pre'	9.096	0.997755	0.995211	0.99612	0.996187	0.999723	0.998726	0.998996	0.999486	0.999152	0.998663	0.999471	0.989712	0.993855	0.999893	0.999742	0.995668
'pre'	9.108	0.997758	0.995211	0.996121	0.996189	0.999724	0.998743	0.99901	0.999496	0.999161	0.998684	0.999478	0.989712	0.993857	0.999895	0.999746	0.995707
'pre'	9.12	0.997762	0.995211	0.996122	0.99619	0.999726	0.99876	0.999024	0.999505	0.999169	0.998705	0.999485	0.989712	0.993858	0.999897	0.99975	0.995746
'pre'	9.132	0.997765	0.995211	0.996123	0.996192	0.999728	0.998776	0.999038	0.999514	0.999178	0.998726	0.999491	0.989712	0.99386	0.999899	0.999754	0.995783
'pre'	9.144	0.997768	0.995211	0.996124	0.996193	0.99973	0.998793	0.999052	0.999524	0.999186	0.998747	0.999498	0.989713	0.993861	0.999901	0.999758	0.995821
'pre'	9.156	0.997771	0.995211	0.996124	0.996195	0.999732	0.998809	0.999065	0.999533	0.999194	0.998767	0.999504	0.989713	0.993863	0.999903	0.999762	0.995857
'pre'	9.168	0.997774	0.995211	0.996125	0.996196	0.999733	0.998825	0.999079	0.999541	0.999202	0.998787	0.99951	0.989713	0.993864	0.999905	0.999765	0.995894
'pre'	9.18	0.997777	0.995211	0.996126	0.996197	0.999735	0.998841	0.999092	0.99955	0.99921	0.998806	0.999516	0.989713	0.993866	0.999907	0.999769	0.995929
'pre'	9.192	0.997779	0.995211	0.996127	0.996199	0.999737	0.998856	0.999105	0.999558	0.999218	0.998826	0.999522	0.989713	0.993867	0.999909	0.999773	0.995965
'pre'	9.204	0.997782	0.995211	0.996128	0.9962	0.999738	0.998872	0.999118	0.999567	0.999225	0.998845	0.999528	0.989713	0.993868	0.999911	0.999776	0.995999
'pre'	9.216	0.997785	0.995211	0.996128	0.996201	0.99974	0.998887	0.99913	0.999575	0.999233	0.998864	0.999534	0.989713	0.99387	0.999912	0.99978	0.996034
'pre'	9.228	0.997788	0.995211	0.996129	0.996203	0.999742	0.998902	0.999143	0.999583	0.99924	0.998882	0.99954	0.989714	0.993871	0.999914	0.999783	0.996067
'pre'	9.24	0.99779	0.995211	0.99613	0.996204	0.999743	0.998917	0.999155	0.999591	0.999247	0.9989	0.999545	0.989714	0.993872	0.999916	0.999787	0.996101
'pre'	9.252	0.997793	0.995211	0.996131	0.996205	0.999745	0.998932	0.999168	0.999599	0.999254	0.998918	0.999551	0.989714	0.993873	0.999918	0.99979	0.996133
'pre'	9.264	0.997795	0.995211	0.996131	0.996206	0.999746	0.998946	0.99918	0.999606	0.999261	0.998936	0.999556	0.989714	0.993874	0.999919	0.999793	0.996166
'pre'	9.276	0.997798	0.995211	0.996132	0.996207	0.999748	0.99896	0.999191	0.999614	0.999268	0.998953	0.999562	0.989714	0.993876	0.999921	0.999796	0.996198
'pre'	9.288	0.9978	0.995211	0.996133	0.996209	0.999749	0.998975	0.999203	0.999621	0.999275	0.99897	0.999567	0.989714	0.993877	0.999923	0.9998	0.996229
'pre'	9.3	0.997803	0.995211	0.996133	0.99621	0.99975	0.998989	0.999215	0.999628	0.999282	0.998987	0.999572	0.989714	0.993878	0.999924	0.999803	0.99626
'pre'	9.312	0.997805	0.995211	0.996134	0.996211	0.999752	0.999002	0.999226	0.999636	0.999288	0.999004	0.999577	0.989714	0.993879	0.999926	0.999806	0.996291
'pre'	9.324	0.997807	0.995211	0.996134	0.996212	0.999753	0.999016	0.999237	0.999643	0.999295	0.99902	0.999582	0.989714	0.99388	0.999927	0.999809	0.996321
'pre'	9.336	0.99781	0.995211	0.996135	0.996213	0.999755	0.999029	0.999248	0.999649	0.999301	0.999036	0.999587	0.989715	0.993881	0.999929	0.999812	0.996351
'pre'	9.348	0.997812	0.995211	0.996136	0.996214	0.999756	0.999043	0.999259	0.999656	0.999308	0.999052	0.999592	0.989715	0.993882	0.99993	0.999815	0.99638
'pre'	9.36	0.997814	0.995211	0.996136	0.996215	0.999757	0.999056	0.99927	0.999663	0.999314	0.999068	0.999597	0.989715	0.993883	0.999932	0.999818	0.996409
'pre'	9.372	0.997816	0.995211	0.996137	0.996216	0.999758	0.999069	0.999281	0.999669	0.99932	0.999083	0.999602	0.989715	0.993884	0.999933	0.999821	0.996437
'pre'	9.384	0.997818	0.995211	0.996137	0.996217	0.99976	0.999081	0.999291	0.999676	0.999326	0.999098	0.999606	0.989715	0.993885	0.999934	0.999824	0.996465
'pre'	9.396	0.997821	0.995211	0.996138	0.996218	0.999761	0.999094	0.999302	0.999682	0.999332	0.999113	0.999611	0.989715	0.993886	0.999936	0.999826	0.996493
'pre'	9.408	0.997823	0.995211	0.996138	0.996219	0.999762	0.999107	0.999312	0.999688	0.999338	0.999128	0.999615	0.989715	0.993887	0.999937	0.999829	0.99652
'pre'	9.42	0.997825	0.995211	0.996139	0.99622	0.999763	0.999119	0.999322	0.999694	0.999343	0.999143	0.99962	0.989715	0.993888	0.999938	0.999832	0.996547
'pre'	9.432	0.997826	0.995211	0.996139	0.996221	0.999765	0.999131	0.999332	0.9997	0.999349	0.999157	0.999624	0.989715	0.993889	0.99994	0.999835	0.996574
'pre'	9.444	0.997828	0.995211	0.99614	0.996222	0.999766	0.999143	0.999342	0.999706	0.999354	0.999171	0.999628	0.989715	0.993889	0.999941	0.999837	0.9966
'pre'	9.456	0.99783	0.995211	0.99614	0.996222	0.999767	0.999155	0.999352	0.999712	0.99936	0.999185	0.999632	0.989715	0.99389	0.999942	0.99984	0.996626
'pre'	9.468	0.997832	0.995211	0.996141	0.996223	0.999768	0.999167	0.999361	0.999717	0.999365	0.999198	0.999636	0.989715	0.993891	0.999943	0.999842	0.996651
'pre'	9.48	0.997834	0.995211	0.996141	0.996224	0.999769	0.999178	0.999371	0.999723	0.999371	0.999212	0.99964	0.989716	0.993892	0.999944	0.999845	0.996676
'pre'	9.492	0.997836	0.995211	0.996142	0.996225	0.99977	0.999189	0.99938	0.999728	0.999376	0.999225	0.999644	0.989716	0.993893	0.999946	0.999847	0.996701
'pre'	9.504	0.997838	0.995211	0.996142	0.996226	0.999771	0.999201	0.999389	0.999733	0.999381	0.999238	0.999648	0.989716	0.993893	0.999947	0.99985	0.996725
'pre'	9.516	0.997839	0.995211	0.996143	0.996227	0.999772	0.999212	0.999398	0.999739	0.999386	0.999251	0.999652	0.989716	0.993894	0.999948	0.999852	0.996749
'pre'	9.528	0.997841	0.995211	0.996143	0.996227	0.999773	0.999223	0.999407	0.999744	0.999391	0.999263	0.999656	0.989716	0.993895	0.999949	0.999855	0.996772
'pre'	9.54	0.997843	0.995211	0.996143	0.996228	0.999774	0.999234	0.999416	0.999749	0.999396	0.999276	0.999659	0.989716	0.993896	0.99995	0.999857	0.996796
'pre'	9.552	0.997844	0.995211	0.996144	0.996229	0.999775	0.999244	0.999424	0.999754	0.9994	0.999288	0.999663	0.989716	0.993896	0.999951	0.999859	0.996819
'pre'	9.564	0.997846	0.995211	0.996144	0.99623	0.999776	0.999255	0.999433	0.999759	0.999405	0.9993	0.999667	0.989716	0.993897	0.999952	0.999861	0.996841
'pre'	9.576	0.997847	0.995211	0.996145	0.99623	0.999777	0.999265	0.999441	0.999763	0.99941	0.999312	0.99967	0.989716	0.993898	0.999953	0.999864	0.996863
'pre'	9.588	0.997849	0.995211	0.996145	0.996231	0.999778	0.999275	0.99945	0.999768	0.999414	0.999323	0.999674	0.989716	0.993898	0.999954	0.999866	0.996885
'pre'	9.6	0.99785	0.995211	0.996145	0.996232	0.999779	0.999286	0.999458	0.999773	0.999419	0.999335	0.999677	0.989716	0.993899	0.999955	0.999868	0.996907
'pre'	9.612	0.997852	0.995211	0.996146	0.996232	0.99978	0.999296	0.999466	0.999777	0.999423	0.999346	0.99968	0.989716	0.9939	0.999956	0.99987	0.996928
'pre'	9.624	0.997853	0.995211	0.996146	0.996233	0.999781	0.999306	0.999474	0.999782	0.999427	0.999357	0.999683	0.989716	0.9939	0.999957	0.999872	0.996949
'pre'	9.636	0.997855	0.995211	0.996146	0.996234	0.999781	0.999315	0.999482	0.999786	0.999432	0.999368	0.999687	0.989716	0.993901	0.999958	0.999874	0.99697
'pre'	9.648	0.997856	0.995211	0.996147	0.996234	0.999782	0.999325	0.99949	0.99979	0.999436	0.999379	0.99969	0.989716	0.993901	0.999959	0.999876	0.99699
'pre'	9.66	0.997857	0.995211	0.996147	0.996235	0.999783	0.999334	0.999497	0.999794	0.99944	0.99939	0.999693	0.989716	0.993902	0.999959	0.999878	0.99701
'pre'	9.672	0.997859	0.995211	0.996147	0.996236	0.999784	0.999344	0.999505	0.999798	0.999444	0.9994	0.999696	0.989716	0.993903	0.99996	0.99988	0.99703
'pre'	9.684	0.99786	0.995211	0.996148	0.996236	0.999785	0.999353	0.999512	0.999802	0.999448	0.99941	0.999699	0.989717	0.993903	0.999961	0.999882	0.997049
'pre'	9.696	0.997861	0.995211	0.996148	0.996237	0.999786	0.999362	0.99952	0.999806	0.999452	0.99942	0.999702	0.989717	0.993904	0.999962	0.999884	0.997068
'pre'	9.708	0.997863	0.995211	0.996148	0.996237	0.999786	0.999371	0.999527	0.99981	0.999456	0.99943	0.999705	0.989717	0.993904	0.999963	0.999886	0.997087
'pre'	9.72	0.997864	0.995211	0.996148	0.996238	0.999787	0.99938	0.999534	0.999814	0.999459	0.99944	0.999708	0.989717	0.993905	0.999964	0.999888	0.997106
'pre'	9.732	0.997865	0.995211	0.996149	0.996238	0.999788	0.999389	0.999541	0.999818	0.999463	0.99945	0.99971	0.989717	0.993905	0.999964	0.99989	0.997124
'pre'	9.744	0.997866	0.995211	0.996149	0.996239	0.999788	0.999398	0.999548	0.999821	0.999467	0.999459	0.999713	0.989717	0.993906	0.999965	0.999892	0.997142
'pre'	9.756	0.997867	0.995211	0.996149	0.99624	0.999789	0.999406	0.999555	0.999825	0.99947	0.999468	0.999716	0.989717	0.993906	0.999966	0.999893	0.99716
'pre'	9.768	0.997869	0.995211	0.996149	0.99624	0.99979	0.999414	0.999562	0.999829	0.999474	0.999478	0.999718	0.989717	0.993907	0.999967	0.999895	0.997177
'pre'	9.78	0.99787	0.995211	0.99615	0.996241	0.999791	0.999423	0.999568	0.999832	0.999477	0.999487	0.999721	0.989717	0.993907	0.999967	0.999897	0.997195
'pre'	9.792	0.997871	0.995211	0.99615	0.996241	0.999791	0.999431	0.999575	0.999835	0.999481	0.999496	0.999724	0.989717	0.993908	0.999968	0.999899	0.997212
'pre'	9.804	0.997872	0.995211	0.99615	0.996242	0.999792	0.999439	0.999581	0.999839	0.999484	0.999504	0.999726	0.989717	0.993908	0.999969	0.9999	0.997228
'pre'	9.816	0.997873	0.995211	0.99615	0.996242	0.999793	0.999447	0.999588	0.999842	0.999488	0.999513	0.999728	0.989717	0.993908	0.999969	0.999902	0.997245
'pre'	9.828	0.997874	0.995211	0.996151	0.996243	0.999793	0.999455	0.999594	0.999845	0.999491	0.999521	0.999731	0.989717	0.993909	0.99997	0.999903	0.997261
'pre'	9.84	0.997875	0.995211	0.996151	0.996243	0.999794	0.999463	0.9996	0.999848	0.999494	0.99953	0.999733	0.989717	0.993909	0.999971	0.999905	0.997277
'pre'	9.852	0.997876	0.995211	0.996151	0.996243	0.999794	0.999471	0.999606	0.999851	0.999497	0.999538	0.999736	0.989717	0.99391	0.999971	0.999907	0.997293
'pre'	9.864	0.997877	0.995211	0.996151	0.996244	0.999795	0.999478	0.999612	0.999854	0.9995	0.999546	0.999738	0.989717	0.99391	0.999972	0.999908	0.997308
'pre'	9.876	0.997878	0.995211	0.996152	0.996244	0.999796	0.999486	0.999618	0.999857	0.999503	0.999554	0.99974	0.989717	0.99391	0.999972	0.99991	0.997323
'pre'	9.888	0.997879	0.995211	0.996152	0.996245	0.999796	0.999493	0.999624	0.99986	0.999506	0.999562	0.999742	0.989717	0.993911	0.999973	0.999911	0.997338
'pre'	9.9	0.99788	0.995211	0.996152	0.996245	0.999797	0.9995	0.99963	0.999863	0.999509	0.999569	0.999744	0.989717	0.993911	0.999974	0.999913	0.997353
'pre'	9.912	0.997881	0.995211	0.996152	0.996246	0.999797	0.999507	0.999636	0.999866	0.999512	0.999577	0.999747	0.989717	0.993912	0.999974	0.999914	0.997368
'pre'	9.924	0.997882	0.995211	0.996152	0.996246	0.999798	0.999515	0.999641	0.999869	0.999515	0.999584	0.999749	0.989717	0.993912	0.999975	0.999916	0.997382
'pre'	9.936	0.997883	0.995211	0.996152	0.996246	0.999798	0.999522	0.999647	0.999871	0.999518	0.999592	0.999751	0.989717	0.993912	0.999975	0.999917	0.997396
'pre'	9.948	0.997883	0.995211	0.996153	0.996247	0.999799	0.999528	0.999652	0.999874	0.99952	0.999599	0.999753	0.989717	0.993913	0.999976	0.999918	0.99741
'pre'	9.96	0.997884	0.995211	0.996153	0.996247	0.999799	0.999535	0.999657	0.999877	0.999523	0.999606	0.999755	0.989717	0.993913	0.999976	0.99992	0.997424
'pre'	9.972	0.997885	0.995211	0.996153	0.996247	0.9998	0.999542	0.999663	0.999879	0.999526	0.999613	0.999757	0.989717	0.993913	0.999977	0.999921	0.997437
'pre'	9.984	0.997886	0.995211	0.996153	0.996248	0.999801	0.999549	0.999668	0.999882	0.999528	0.99962	0.999759	0.989717	0.993914	0.999977	0.999922	0.99745
'pre'	9.996	0.997887	0.995211	0.996153	0.996248	0.999801	0.999555	0.999673	0.999884	0.999531	0.999626	0.99976	0.989717	0.993914	0.999978	0.999924	0.997463
'pre'	10.008	0.997887	0.995211	0.996153	0.996249	0.999801	0.999562	0.999678	0.999886	0.999533	0.999633	0.999762	0.989717	0.993914	0.999978	0.999925	0.997476
'pre'	10.02	0.997888	0.995211	0.996154	0.996249	0.999802	0.999568	0.999683	0.999889	0.999536	0.999639	0.999764	0.989717	0.993914	0.999979	0.999926	0.997489
'pre'	10.032	0.997889	0.995211	0.996154	0.996249	0.999802	0.999574	0.999688	0.999891	0.999538	0.999646	0.999766	0.989717	0.993915	0.999979	0.999927	0.997501
'pre'	10.044	0.99789	0.995211	0.996154	0.99625	0.999803	0.999581	0.999693	0.999893	0.999541	0.999652	0.999768	0.989717	0.993915	0.99998	0.999929	0.997514
'pre'	10.056	0.99789	0.995211	0.996154	0.99625	0.999803	0.999587	0.999698	0.999896	0.999543	0.999658	0.999769	0.989717	0.993915	0.99998	0.99993	0.997526
'pre'	10.068	0.997891	0.995211	0.996154	0.99625	0.999804	0.999593	0.999702	0.999898	0.999545	0.999664	0.999771	0.989717	0.993916	0.999981	0.999931	0.997538
'pre'	10.08	0.997892	0.995211	0.996154	0.99625	0.999804	0.999599	0.999707	0.9999	0.999548	0.99967	0.999773	0.989717	0.993916	0.999981	0.999932	0.997549
'pre'	10.092	0.997892	0.995211	0.996154	0.996251	0.999805	0.999604	0.999712	0.999902	0.99955	0.999676	0.999774	0.989717	0.993916	0.999981	0.999933	0.997561
'pre'	10.104	0.997893	0.995211	0.996155	0.996251	0.999805	0.99961	0.999716	0.999904	0.999552	0.999682	0.999776	0.989718	0.993916	0.999982	0.999934	0.997572
'pre'	10.116	0.997894	0.995211	0.996155	0.996251	0.999805	0.999616	0.999721	0.999906	0.999554	0.999688	0.999777	0.989718	0.993917	0.999982	0.999935	0.997583
'pre'	10.128	0.997894	0.995211	0.996155	0.996252	0.999806	0.999622	0.999725	0.999908	0.999556	0.999693	0.999779	0.989718	0.993917	0.999983	0.999937	0.997594
'pre'	10.14	0.997895	0.995211	0.996155	0.996252	0.999806	0.999627	0.999729	0.99991	0.999558	0.999699	0.99978	0.989718	0.993917	0.999983	0.999938	0.997605
'pre'	10.152	0.997896	0.995211	0.996155	0.996252	0.999807	0.999633	0.999733	0.999912	0.99956	0.999704	0.999782	0.989718	0.993917	0.999983	0.999939	0.997616
'pre'	10.164	0.997896	0.995211	0.996155	0.996252	0.999807	0.999638	0.999738	0.999914	0.999562	0.99971	0.999783	0.989718	0.993917	0.999984	0.99994	0.997626
'pre'	10.176	0.997897	0.995211	0.996155	0.996253	0.999807	0.999643	0.999742	0.999915	0.999564	0.999715	0.999785	0.989718	0.993918	0.999984	0.999941	0.997636
'pre'	10.188	0.997897	0.995211	0.996155	0.996253	0.999808	0.999649	0.999746	0.999917	0.999566	0.99972	0.999786	0.989718	0.993918	0.999985	0.999942	0.997647
'pre'	10.2	0.997898	0.995211	0.996155	0.996253	0.999808	0.999654	0.99975	0.999919	0.999568	0.999725	0.999788	0.989718	0.993918	0.999985	0.999943	0.997657
'pre'	10.212	0.997898	0.995211	0.996156	0.996253	0.999808	0.999659	0.999754	0.999921	0.99957	0.99973	0.999789	0.989718	0.993918	0.999985	0.999944	0.997666
'pre'	10.224	0.997899	0.995211	0.996156	0.996254	0.999809	0.999664	0.999758	0.999922	0.999572	0.999735	0.99979	0.989718	0.993918	0.999986	0.999945	0.997676
'pre'	10.236	0.997899	0.995211	0.996156	0.996254	0.999809	0.999669	0.999762	0.999924	0.999574	0.99974	0.999791	0.989718	0.993919	0.999986	0.999946	0.997686
'pre'	10.248	0.9979	0.995211	0.996156	0.996254	0.999809	0.999674	0.999765	0.999926	0.999575	0.999744	0.999793	0.989718	0.993919	0.999986	0.999947	0.997695
'pre'	10.26	0.997901	0.995211	0.996156	0.996254	0.99981	0.999679	0.999769	0.999927	0.999577	0.999749	0.999794	0.989718	0.993919	0.999986	0.999947	0.997704
'pre'	10.272	0.997901	0.995211	0.996156	0.996255	0.99981	0.999684	0.999773	0.999929	0.999579	0.999754	0.999795	0.989718	0.993919	0.999987	0.999948	0.997713
'pre'	10.284	0.997901	0.995211	0.996156	0.996255	0.99981	0.999688	0.999776	0.99993	0.999581	0.999758	0.999796	0.989718	0.993919	0.999987	0.999949	0.997722
'pre'	10.296	0.997902	0.995211	0.996156	0.996255	0.999811	0.999693	0.99978	0.999932	0.999582	0.999763	0.999798	0.989718	0.99392	0.999987	0.99995	0.997731
'pre'	10.308	0.997902	0.995211	0.996156	0.996255	0.999811	0.999697	0.999783	0.999933	0.999584	0.999767	0.999799	0.989718	0.99392	0.999988	0.999951	0.997739
'pre'	10.32	0.997903	0.995211	0.996156	0.996255	0.999811	0.999702	0.999787	0.999935	0.999585	0.999771	0.9998	0.989718	0.99392	0.999988	0.999952	0.997748
'pre'	10.332	0.997903	0.995211	0.996156	0.996256	0.999811	0.999706	0.99979	0.999936	0.999587	0.999775	0.999801	0.989718	0.99392	0.999988	0.999953	0.997756
'pre'	10.344	0.997904	0.995211	0.996157	0.996256	0.999812	0.999711	0.999794	0.999937	0.999588	0.999779	0.999802	0.989718	0.99392	0.999988	0.999953	0.997764
'pre'	10.356	0.997904	0.995211	0.996157	0.996256	0.999812	0.999715	0.999797	0.999939	0.99959	0.999783	0.999803	0.989718	0.99392	0.999989	0.999954	0.997773
'pre'	10.368	0.997905	0.995211	0.996157	0.996256	0.999812	0.999719	0.9998	0.99994	0.999591	0.999787	0.999804	0.989718	0.99392	0.999989	0.999955	0.99778
'pre'	10.38	0.997905	0.995211	0.996157	0.996256	0.999813	0.999724	0.999803	0.999941	0.999593	0.999791	0.999805	0.989718	0.993921	0.999989	0.999956	0.997788
'pre'	10.392	0.997905	0.995211	0.996157	0.996257	0.999813	0.999728	0.999806	0.999943	0.999594	0.999795	0.999806	0.989718	0.993921	0.999989	0.999957	0.997796
'pre'	10.404	0.997906	0.995211	0.996157	0.996257	0.999813	0.999732	0.99981	0.999944	0.999596	0.999799	0.999807	0.989718	0.993921	0.99999	0.999957	0.997804
'pre'	10.416	0.997906	0.995211	0.996157	0.996257	0.999813	0.999736	0.999813	0.999945	0.999597	0.999803	0.999808	0.989718	0.993921	0.99999	0.999958	0.997811
'pre'	10.428	0.997907	0.995211	0.996157	0.996257	0.999814	0.99974	0.999816	0.999946	0.999598	0.999806	0.999809	0.989718	0.993921	0.99999	0.999959	0.997818
'pre'	10.44	0.997907	0.995211	0.996157	0.996257	0.999814	0.999744	0.999819	0.999947	0.9996	0.99981	0.99981	0.989718	0.993921	0.99999	0.999959	0.997825
'pre'	10.452	0.997907	0.995211	0.996157	0.996257	0.999814	0.999748	0.999822	0.999949	0.999601	0.999813	0.999811	0.989718	0.993921	0.999991	0.99996	0.997833
'pre'	10.464	0.997908	0.995211	0.996157	0.996258	0.999814	0.999751	0.999824	0.99995	0.999602	0.999817	0.999812	0.989718	0.993922	0.999991	0.999961	0.99784
'pre'	10.476	0.997908	0.995211	0.996157	0.996258	0.999815	0.999755	0.999827	0.999951	0.999604	0.99982	0.999813	0.989718	0.993922	0.999991	0.999962	0.997846
'pre'	10.488	0.997908	0.995211	0.996157	0.996258	0.999815	0.999759	0.99983	0.999952	0.999605	0.999824	0.999814	0.989718	0.993922	0.999991	0.999962	0.997853
'pre'	10.5	0.997909	0.995211	0.996157	0.996258	0.999815	0.999763	0.999833	0.999953	0.999606	0.999827	0.999815	0.989718	0.993922	0.999991	0.999963	0.99786
'pre'	10.512	0.997909	0.995211	0.996157	0.996258	0.999815	0.999766	0.999835	0.999954	0.999607	0.99983	0.999815	0.989718	0.993922	0.999992	0.999964	0.997866
'pre'	10.524	0.997909	0.995211	0.996157	0.996258	0.999815	0.99977	0.999838	0.999955	0.999608	0.999833	0.999816	0.989718	0.993922	0.999992	0.999964	0.997873
'pre'	10.536	0.99791	0.995211	0.996158	0.996258	0.999816	0.999773	0.999841	0.999956	0.99961	0.999836	0.999817	0.989718	0.993922	0.999992	0.999965	0.997879
'pre'	10.548	0.99791	0.995211	0.996158	0.996259	0.999816	0.999777	0.999843	0.999957	0.999611	0.99984	0.999818	0.989718	0.993922	0.999992	0.999965	0.997885
'pre'	10.56	0.99791	0.995211	0.996158	0.996259	0.999816	0.99978	0.999846	0.999958	0.999612	0.999843	0.999819	0.989718	0.993922	0.999992	0.999966	0.997891
'pre'	10.572	0.997911	0.995211	0.996158	0.996259	0.999816	0.999783	0.999848	0.999959	0.999613	0.999845	0.999819	0.989718	0.993922	0.999993	0.999967	0.997897
'pre'	10.584	0.997911	0.995211	0.996158	0.996259	0.999816	0.999787	0.999851	0.99996	0.999614	0.999848	0.99982	0.989718	0.993923	0.999993	0.999967	0.997903
'pre'	10.596	0.997911	0.995211	0.996158	0.996259	0.999817	0.99979	0.999853	0.99996	0.999615	0.999851	0.999821	0.989718	0.993923	0.999993	0.999968	0.997909
'pre'	10.608	0.997911	0.995211	0.996158	0.996259	0.999817	0.999793	0.999856	0.999961	0.999616	0.999854	0.999821	0.989718	0.993923	0.999993	0.999968	0.997915
'pre'	10.62	0.997912	0.995211	0.996158	0.996259	0.999817	0.999796	0.999858	0.999962	0.999617	0.999857	0.999822	0.989718	0.993923	0.999993	0.999969	0.99792
'pre'	10.632	0.997912	0.995211	0.996158	0.996259	0.999817	0.999799	0.99986	0.999963	0.999618	0.999859	0.999823	0.989718	0.993923	0.999993	0.999969	0.997926
'pre'	10.644	0.997912	0.995211	0.996158	0.99626	0.999817	0.999803	0.999863	0.999964	0.999619	0.999862	0.999824	0.989718	0.993923	0.999993	0.99997	0.997931
'pre'	10.656	0.997912	0.995211	0.996158	0.99626	0.999817	0.999806	0.999865	0.999965	0.99962	0.999865	0.999824	0.989718	0.993923	0.999994	0.99997	0.997936
'pre'	10.668	0.997913	0.995211	0.996158	0.99626	0.999818	0.999809	0.999867	0.999965	0.999621	0.999867	0.999825	0.989718	0.993923	0.999994	0.999971	0.997942
'pre'	10.68	0.997913	0.995211	0.996158	0.99626	0.999818	0.999811	0.999869	0.999966	0.999622	0.99987	0.999826	0.989718	0.993923	0.999994	0.999972	0.997947
'pre'	10.692	0.997913	0.995211	0.996158	0.99626	0.999818	0.999814	0.999871	0.999967	0.999623	0.999872	0.999826	0.989718	0.993923	0.999994	0.999972	0.997952
'pre'	10.704	0.997913	0.995211	0.996158	0.99626	0.999818	0.999817	0.999874	0.999968	0.999624	0.999875	0.999827	0.989718	0.993923	0.999994	0.999973	0.997957
'pre'	10.716	0.997914	0.995211	0.996158	0.99626	0.999818	0.99982	0.999876	0.999968	0.999625	0.999877	0.999827	0.989718	0.993923	0.999994	0.999973	0.997962
'pre'	10.728	0.997914	0.995211	0.996158	0.99626	0.999818	0.999823	0.999878	0.999969	0.999625	0.999879	0.999828	0.989718	0.993924	0.999994	0.999973	0.997967
'pre'	10.74	0.997914	0.995211	0.996158	0.99626	0.999818	0.999826	0.99988	0.99997	0.999626	0.999882	0.999829	0.989718	0.993924	0.999995	0.999974	0.997971
'pre'	10.752	0.997914	0.995211	0.996158	0.99626	0.999819	0.999828	0.999882	0.99997	0.999627	0.999884	0.999829	0.989718	0.993924	0.999995	0.999974	0.997976
'pre'	10.764	0.997914	0.995211	0.996158	0.996261	0.999819	0.999831	0.999884	0.999971	0.999628	0.999886	0.99983	0.989718	0.993924	0.999995	0.999975	0.99798
'pre'	10.776	0.997915	0.995211	0.996158	0.996261	0.999819	0.999834	0.999886	0.999972	0.999629	0.999888	0.99983	0.989718	0.993924	0.999995	0.999975	0.997985
'pre'	10.788	0.997915	0.995211	0.996158	0.996261	0.999819	0.999836	0.999888	0.999972	0.999629	0.999891	0.999831	0.989718	0.993924	0.999995	0.999976	0.997989
'pre'	10.8	0.997915	0.995211	0.996158	0.996261	0.999819	0.999839	0.999889	0.999973	0.99963	0.999893	0.999831	0.989718	0.993924	0.999995	0.999976	0.997994
'pre'	10.812	0.997915	0.995211	0.996158	0.996261	0.999819	0.999841	0.999891	0.999974	0.999631	0.999895	0.999832	0.989718	0.993924	0.999995	0.999977	0.997998
'pre'	10.824	0.997915	0.995211	0.996158	0.996261	0.999819	0.999844	0.999893	0.999974	0.999632	0.999897	0.999832	0.989718	0.993924	0.999995	0.999977	0.998002
'pre'	10.836	0.997916	0.995211	0.996158	0.996261	0.99982	0.999846	0.999895	0.999975	0.999632	0.999899	0.999833	0.989718	0.993924	0.999996	0.999977	0.998006
'pre'	10.848	0.997916	0.995211	0.996158	0.996261	0.99982	0.999849	0.999897	0.999975	0.999633	0.999901	0.999833	0.989718	0.993924	0.999996	0.999978	0.99801
'pre'	10.86	0.997916	0.995211	0.996159	0.996261	0.99982	0.999851	0.999898	0.999976	0.999634	0.999903	0.999834	0.989718	0.993924	0.999996	0.999978	0.998014
'pre'	10.872	0.997916	0.995211	0.996159	0.996261	0.99982	0.999853	0.9999	0.999976	0.999634	0.999904	0.999834	0.989718	0.993924	0.999996	0.999979	0.998018
'pre'	10.884	0.997916	0.995211	0.996159	0.996261	0.99982	0.999856	0.999902	0.999977	0.999635	0.999906	0.999835	0.989718	0.993924	0.999996	0.999979	0.998022
'pre'	10.896	0.997917	0.995211	0.996159	0.996261	0.99982	0.999858	0.999903	0.999977	0.999636	0.999908	0.999835	0.989718	0.993924	0.999996	0.999979	0.998026
'pre'	10.908	0.997917	0.995211	0.996159	0.996261	0.99982	0.99986	0.999905	0.999978	0.999636	0.99991	0.999835	0.989718	0.993924	0.999996	0.99998	0.99803
'pre'	10.92	0.997917	0.995211	0.996159	0.996262	0.99982	0.999862	0.999907	0.999979	0.999637	0.999912	0.999836	0.989718	0.993924	0.999996	0.99998	0.998033
'pre'	10.932	0.997917	0.995211	0.996159	0.996262	0.99982	0.999864	0.999908	0.999979	0.999638	0.999913	0.999836	0.989718	0.993924	0.999996	0.99998	0.998037
'pre'	10.944	0.997917	0.995211	0.996159	0.996262	0.999821	0.999866	0.99991	0.999979	0.999638	0.999915	0.999837	0.989718	0.993925	0.999996	0.999981	0.99804
'pre'	10.956	0.997917	0.995211	0.996159	0.996262	0.999821	0.999869	0.999911	0.99998	0.999639	0.999917	0.999837	0.989718	0.993925	0.999996	0.999981	0.998044
'pre'	10.968	0.997917	0.995211	0.996159	0.996262	0.999821	0.999871	0.999913	0.99998	0.999639	0.999918	0.999838	0.989718	0.993925	0.999997	0.999981	0.998047
'pre'	10.98	0.997918	0.995211	0.996159	0.996262	0.999821	0.999873	0.999914	0.999981	0.99964	0.99992	0.999838	0.989718	0.993925	0.999997	0.999982	0.99805
'pre'	10.992	0.997918	0.995211	0.996159	0.996262	0.999821	0.999875	0.999916	0.999981	0.999641	0.999921	0.999838	0.989718	0.993925	0.999997	0.999982	0.998054
'pre'	11.004	0.997918	0.995211	0.996159	0.996262	0.999821	0.999877	0.999917	0.999982	0.999641	0.999923	0.999839	0.989718	0.993925	0.999997	0.999982	0.998057
'pre'	11.016	0.997918	0.995211	0.996159	0.996262	0.999821	0.999879	0.999918	0.999982	0.999642	0.999925	0.999839	0.989718	0.993925	0.999997	0.999983	0.99806
'pre'	11.028	0.997918	0.995211	0.996159	0.996262	0.999821	0.999881	0.99992	0.999983	0.999642	0.999926	0.999839	0.989718	0.993925	0.999997	0.999983	0.998063
'pre'	11.04	0.997918	0.995211	0.996159	0.996262	0.999821	0.999882	0.999921	0.999983	0.999643	0.999927	0.99984	0.989718	0.993925	0.999997	0.999983	0.998066
'pre'	11.052	0.997918	0.995211	0.996159	0.996262	0.999821	0.999884	0.999922	0.999983	0.999643	0.999929	0.99984	0.989718	0.993925	0.999997	0.999984	0.998069
'pre'	11.064	0.997918	0.995211	0.996159	0.996262	0.999821	0.999886	0.999924	0.999984	0.999644	0.99993	0.99984	0.989718	0.993925	0.999997	0.999984	0.998072
'pre'	11.076	0.997919	0.995211	0.996159	0.996262	0.999822	0.999888	0.999925	0.999984	0.999644	0.999932	0.999841	0.989718	0.993925	0.999997	0.999984	0.998075
'pre'	11.088	0.997919	0.995211	0.996159	0.996262	0.999822	0.99989	0.999926	0.999984	0.999645	0.999933	0.999841	0.989718	0.993925	0.999997	0.999985	0.998078
'pre'	11.1	0.997919	0.995211	0.996159	0.996262	0.999822	0.999892	0.999928	0.999985	0.999645	0.999934	0.999841	0.989718	0.993925	0.999997	0.999985	0.998081
'pre'	11.112	0.997919	0.995211	0.996159	0.996262	0.999822	0.999893	0.999929	0.999985	0.999646	0.999936	0.999842	0.989718	0.993925	0.999997	0.999985	0.998083
'pre'	11.124	0.997919	0.995211	0.996159	0.996263	0.999822	0.999895	0.99993	0.999985	0.999646	0.999937	0.999842	0.989718	0.993925	0.999997	0.999985	0.998086
'pre'	11.136	0.997919	0.995211	0.996159	0.996263	0.999822	0.999897	0.999931	0.999986	0.999647	0.999938	0.999842	0.989718	0.993925	0.999998	0.999986	0.998089
'pre'	11.148	0.997919	0.995211	0.996159	0.996263	0.999822	0.999898	0.999932	0.999986	0.999647	0.999939	0.999843	0.989718	0.993925	0.999998	0.999986	0.998091
'pre'	11.16	0.997919	0.995211	0.996159	0.996263	0.999822	0.9999	0.999934	0.999986	0.999647	0.999941	0.999843	0.989718	0.993925	0.999998	0.999986	0.998094
'pre'	11.172	0.997919	0.995211	0.996159	0.996263	0.999822	0.999901	0.999935	0.999987	0.999648	0.999942	0.999843	0.989718	0.993925	0.999998	0.999986	0.998096
'pre'	11.184	0.99792	0.995211	0.996159	0.996263	0.999822	0.999903	0.999936	0.999987	0.999648	0.999943	0.999843	0.989718	0.993925	0.999998	0.999987	0.998099
'pre'	11.196	0.99792	0.995211	0.996159	0.996263	0.999822	0.999905	0.999937	0.999987	0.999649	0.999944	0.999844	0.989718	0.993925	0.999998	0.999987	0.998101
'pre'	11.208	0.99792	0.995211	0.996159	0.996263	0.999822	0.999906	0.999938	0.999988	0.999649	0.999945	0.999844	0.989718	0.993925	0.999998	0.999987	0.998104
'pre'	11.22	0.99792	0.995211	0.996159	0.996263	0.999822	0.999908	0.999939	0.999988	0.99965	0.999946	0.999844	0.989718	0.993925	0.999998	0.999987	0.998106
'pre'	11.232	0.99792	0.995211	0.996159	0.996263	0.999822	0.999909	0.99994	0.999988	0.99965	0.999947	0.999844	0.989718	0.993925	0.999998	0.999988	0.998108
'pre'	11.244	0.99792	0.995211	0.996159	0.996263	0.999822	0.999911	0.999941	0.999989	0.99965	0.999948	0.999845	0.989718	0.993925	0.999998	0.999988	0.998111
'pre'	11.256	0.99792	0.995211	0.996159	0.996263	0.999823	0.999912	0.999942	0.999989	0.999651	0.999949	0.999845	0.989718	0.993925	0.999998	0.999988	0.998113
'pre'	11.268	0.99792	0.995211	0.996159	0.996263	0.999823	0.999913	0.999943	0.999989	0.999651	0.99995	0.999845	0.989718	0.993925	0.999998	0.999988	0.998115
'pre'	11.28	0.99792	0.995211	0.996159	0.996263	0.999823	0.999915	0.999944	0.999989	0.999651	0.999951	0.999845	0.989718	0.993925	0.999998	0.999989	0.998117
'pre'	11.292	0.99792	0.995211	0.996159	0.996263	0.999823	0.999916	0.999945	0.99999	0.999652	0.999952	0.999846	0.989718	0.993925	0.999998	0.999989	0.998119
'pre'	11.304	0.99792	0.995211	0.996159	0.996263	0.999823	0.999918	0.999946	0.99999	0.999652	0.999953	0.999846	0.989718	0.993925	0.999998	0.999989	0.998121
'pre'	11.316	0.99792	0.995211	0.996159	0.996263	0.999823	0.999919	0.999947	0.99999	0.999652	0.999954	0.999846	0.989718	0.993925	0.999998	0.999989	0.998123
'pre'	11.328	0.997921	0.995211	0.996159	0.996263	0.999823	0.99992	0.999948	0.99999	0.999653	0.999955	0.999846	0.989718	0.993925	0.999998	0.999989	0.998125
'pre'	11.34	0.997921	0.995211	0.996159	0.996263	0.999823	0.999922	0.999949	0.999991	0.999653	0.999956	0.999846	0.989718	0.993925	0.999998	0.99999	0.998127
'pre'	11.352	0.997921	0.995211	0.996159	0.996263	0.999823	0.999923	0.99995	0.999991	0.999653	0.999957	0.999847	0.989718	0.993926	0.999998	0.99999	0.998129
'pre'	11.364	0.997921	0.995211	0.996159	0.996263	0.999823	0.999924	0.999951	0.999991	0.999654	0.999958	0.999847	0.989718	0.993926	0.999998	0.99999	0.998131
'pre'	11.376	0.997921	0.995211	0.996159	0.996263	0.999823	0.999925	0.999951	0.999991	0.999654	0.999959	0.999847	0.989718	0.993926	0.999999	0.99999	0.998133
'pre'	11.388	0.997921	0.995211	0.996159	0.996263	0.999823	0.999927	0.999952	0.999991	0.999654	0.99996	0.999847	0.989718	0.993926	0.999999	0.99999	0.998135
'pre'	11.4	0.997921	0.995211	0.996159	0.996263	0.999823	0.999928	0.999953	0.999992	0.999655	0.99996	0.999847	0.989718	0.993926	0.999999	0.99999	0.998136
'pre'	11.412	0.997921	0.995211	0.996159	0.996263	0.999823	0.999929	0.999954	0.999992	0.999655	0.999961	0.999848	0.989718	0.993926	0.999999	0.999991	0.998138
'pre'	11.424	0.997921	0.995211	0.996159	0.996263	0.999823	0.99993	0.999955	0.999992	0.999655	0.999962	0.999848	0.989718	0.993926	0.999999	0.999991	0.99814
'pre'	11.436	0.997921	0.995211	0.996159	0.996263	0.999823	0.999931	0.999956	0.999992	0.999655	0.999963	0.999848	0.989718	0.993926	0.999999	0.999991	0.998142
'pre'	11.448	0.997921	0.995211	0.996159	0.996263	0.999823	0.999932	0.999956	0.999992	0.999656	0.999964	0.999848	0.989718	0.993926	0.999999	0.999991	0.998143
'pre'	11.46	0.997921	0.995211	0.996159	0.996263	0.999823	0.999933	0.999957	0.999993	0.999656	0.999964	0.999848	0.989718	0.993926	0.999999	0.999991	0.998145
'pre'	11.472	0.997921	0.995211	0.996159	0.996263	0.999823	0.999935	0.999958	0.999993	0.999656	0.999965	0.999849	0.989718	0.993926	0.999999	0.999992	0.998146
'pre'	11.484	0.997921	0.995211	0.996159	0.996263	0.999823	0.999936	0.999959	0.999993	0.999656	0.999966	0.999849	0.989718	0.993926	0.999999	0.999992	0.998148
'pre'	11.496	0.997921	0.995211	0.996159	0.996264	0.999823	0.999937	0.999959	0.999993	0.999657	0.999966	0.999849	0.989718	0.993926	0.999999	0.999992	0.998149
'pre'	11.508	0.997921	0.995211	0.996159	0.996264	0.999824	0.999938	0.99996	0.999993	0.999657	0.999967	0.999849	0.989718	0.993926	0.999999	0.999992	0.998151
'pre'	11.52	0.997922	0.995211	0.996159	0.996264	0.999824	0.999939	0.999961	0.999993	0.999657	0.999968	0.999849	0.989718	0.993926	0.999999	0.999992	0.998152
'pre'	11.532	0.997922	0.995211	0.996159	0.996264	0.999824	0.99994	0.999961	0.999994	0.999657	0.999968	0.999849	0.989718	0.993926	0.999999	0.999992	0.998154
'pre'	11.544	0.997922	0.995211	0.996159	0.996264	0.999824	0.999941	0.999962	0.999994	0.999658	0.999969	0.999849	0.989718	0.993926	0.999999	0.999992	0.998155
'pre'	11.556	0.997922	0.995211	0.996159	0.996264	0.999824	0.999942	0.999963	0.999994	0.999658	0.99997	0.99985	0.989718	0.993926	0.999999	0.999993	0.998157
'pre'	11.568	0.997922	0.995211	0.996159	0.996264	0.999824	0.999943	0.999963	0.999994	0.999658	0.99997	0.99985	0.989718	0.993926	0.999999	0.999993	0.998158
'pre'	11.58	0.997922	0.995211	0.996159	0.996264	0.999824	0.999944	0.999964	0.999994	0.999658	0.999971	0.99985	0.989718	0.993926	0.999999	0.999993	0.998159
'pre'	11.592	0.997922	0.995211	0.996159	0.996264	0.999824	0.999945	0.999965	0.999994	0.999658	0.999972	0.99985	0.989718	0.993926	0.999999	0.999993	0.998161
'pre'	11.604	0.997922	0.995211	0.996159	0.996264	0.999824	0.999945	0.999965	0.999994	0.999659	0.999972	0.99985	0.989718	0.993926	0.999999	0.999993	0.998162
'pre'	11.616	0.997922	0.995211	0.996159	0.996264	0.999824	0.999946	0.999966	0.999995	0.999659	0.999973	0.99985	0.989718	0.993926	0.999999	0.999993	0.998163
'pre'	11.628	0.997922	0.995211	0.996159	0.996264	0.999824	0.999947	0.999967	0.999995	0.999659	0.999973	0.99985	0.989718	0.993926	0.999999	0.999993	0.998164
'pre'	11.64	0.997922	0.995211	0.996159	0.996264	0.999824	0.999948	0.999967	0.999995	0.999659	0.999974	0.99985	0.989718	0.993926	0.999999	0.999993	0.998166
'pre'	11.652	0.997922	0.995211	0.996159	0.996264	0.999824	0.999949	0.999968	0.999995	0.999659	0.999974	0.999851	0.989718	0.993926	0.999999	0.999994	0.998167
'pre'	11.664	0.997922	0.995211	0.996159	0.996264	0.999824	0.99995	0.999968	0.999995	0.99966	0.999975	0.999851	0.989718	0.993926	0.999999	0.999994	0.998168
'pre'	11.676	0.997922	0.995211	0.996159	0.996264	0.999824	0.999951	0.999969	0.999995	0.99966	0.999975	0.999851	0.989718	0.993926	0.999999	0.999994	0.998169
'pre'	11.688	0.997922	0.995211	0.996159	0.996264	0.999824	0.999952	0.999969	0.999995	0.99966	0.999976	0.999851	0.989718	0.993926	0.999999	0.999994	0.99817
'pre'	11.7	0.997922	0.995211	0.996159	0.996264	0.999824	0.999952	0.99997	0.999995	0.99966	0.999976	0.999851	0.989718	0.993926	0.999999	0.999994	0.998171
'pre'	11.712	0.997922	0.995211	0.996159	0.996264	0.999824	0.999953	0.999971	0.999996	0.99966	0.999977	0.999851	0.989718	0.993926	0.999999	0.999994	0.998173
'pre'	11.724	0.997922	0.995211	0.996159	0.996264	0.999824	0.999954	0.999971	0.999996	0.999661	0.999977	0.999851	0.989718	0.993926	0.999999	0.999994	0.998174
'pre'	11.736	0.997922	0.995211	0.996159	0.996264	0.999824	0.999955	0.999972	0.999996	0.999661	0.999978	0.999851	0.989718	0.993926	0.999999	0.999994	0.998175
'pre'	11.748	0.997922	0.995211	0.996159	0.996264	0.999824	0.999955	0.999972	0.999996	0.999661	0.999978	0.999851	0.989718	0.993926	0.999999	0.999995	0.998176
'pre'	11.76	0.997922	0.995211	0.996159	0.996264	0.999824	0.999956	0.999973	0.999996	0.999661	0.999979	0.999852	0.989718	0.993926	0.999999	0.999995	0.998177
'pre'	11.772	0.997922	0.995211	0.996159	0.996264	0.999824	0.999957	0.999973	0.999996	0.999661	0.999979	0.999852	0.989718	0.993926	0.999999	0.999995	0.998178
'pre'	11.784	0.997922	0.995211	0.996159	0.996264	0.999824	0.999958	0.999974	0.999996	0.999661	0.99998	0.999852	0.989718	0.993926	0.999999	0.999995	0.998179
'pre'	11.796	0.997922	0.995211	0.996159	0.996264	0.999824	0.999958	0.999974	0.999996	0.999661	0.99998	0.999852	0.989718	0.993926	0.999999	0.999995	0.99818
'pre'	11.808	0.997922	0.995211	0.996159	0.996264	0.999824	0.999959	0.999975	0.999996	0.999662	0.999981	0.999852	0.989718	0.993926	0.999999	0.999995	0.998181
'pre'	11.82	0.997922	0.995211	0.996159	0.996264	0.999824	0.99996	0.999975	0.999996	0.999662	0.999981	0.999852	0.989718	0.993926	0.999999	0.999995	0.998181
'pre'	11.832	0.997922	0.995211	0.996159	0.996264	0.999824	0.99996	0.999975	0.999997	0.999662	0.999981	0.999852	0.989718	0.993926	0.999999	0.999995	0.998182
'pre'	11.844	0.997923	0.995211	0.996159	0.996264	0.999824	0.999961	0.999976	0.999997	0.999662	0.999982	0.999852	0.989718	0.993926	0.999999	0.999995	0.998183
'pre'	11.856	0.997923	0.995211	0.996159	0.996264	0.999824	0.999962	0.999976	0.999997	0.999662	0.999982	0.999852	0.989718	0.993926	0.999999	0.999995	0.998184
'pre'	11.868	0.997923	0.995211	0.996159	0.996264	0.999824	0.999962	0.999977	0.999997	0.999662	0.999983	0.999852	0.989718	0.993926	0.999999	0.999995	0.998185
'pre'	11.88	0.997923	0.995211	0.996159	0.996264	0.999824	0.999963	0.999977	0.999997	0.999662	0.999983	0.999852	0.989718	0.993926	0.999999	0.999996	0.998186
'pre'	11.892	0.997923	0.995211	0.996159	0.996264	0.999824	0.999964	0.999978	0.999997	0.999663	0.999983	0.999853	0.989718	0.993926	0.999999	0.999996	0.998187
'pre'	11.904	0.997923	0.995211	0.996159	0.996264	0.999824	0.999964	0.999978	0.999997	0.999663	0.999984	0.999853	0.989718	0.993926	1	0.999996	0.998187
'pre'	11.916	0.997923	0.995211	0.996159	0.996264	0.999824	0.999965	0.999978	0.999997	0.999663	0.999984	0.999853	0.989718	0.993926	1	0.999996	0.998188
'pre'	11.928	0.997923	0.995211	0.996159	0.996264	0.999824	0.999965	0.999979	0.999997	0.999663	0.999984	0.999853	0.989718	0.993926	1	0.999996	0.998189
'pre'	11.94	0.997923	0.995211	0.996159	0.996264	0.999824	0.999966	0.999979	0.999997	0.999663	0.999985	0.999853	0.989718	0.993926	1	0.999996	0.99819
'pre'	11.952	0.997923	0.995211	0.996159	0.996264	0.999824	0.999967	0.99998	0.999997	0.999663	0.999985	0.999853	0.989718	0.993926	1	0.999996	0.99819
'pre'	11.964	0.997923	0.995211	0.996159	0.996264	0.999824	0.999967	0.99998	0.999997	0.999663	0.999985	0.999853	0.989718	0.993926	1	0.999996	0.998191
'pre'	11.976	0.997923	0.995211	0.996159	0.996264	0.999824	0.999968	0.99998	0.999997	0.999663	0.999986	0.999853	0.989718	0.993926	1	0.999996	0.998192
[truncated: 4,004 more rows]

## Sheet: Fig 2A fmri
condition	auditory_location	mean_percent_perceived_right	sub1_percent_perceived_right	sub2_percent_perceived_right	sub3_percent_perceived_right	sub4_percent_perceived_right	sub5_percent_perceived_right
'pre'	-12	0.00188606	0.00190427	0.00328077	0.0036612	0.00374221	0.00262856
'pre'	-11.988	0.00188631	0.00190427	0.00328077	0.00366134	0.00377932	0.00264872
'pre'	-11.976	0.00188656	0.00190427	0.00328078	0.00366149	0.00381675	0.00266906
'pre'	-11.964	0.00188682	0.00190427	0.00328078	0.00366164	0.00385452	0.00268957
'pre'	-11.952	0.00188708	0.00190427	0.00328079	0.00366179	0.00389262	0.00271027
'pre'	-11.94	0.00188734	0.00190427	0.00328079	0.00366195	0.00393106	0.00273114
'pre'	-11.928	0.00188761	0.00190427	0.0032808	0.00366211	0.00396983	0.00275219
'pre'	-11.916	0.00188789	0.00190427	0.0032808	0.00366227	0.00400895	0.00277343
'pre'	-11.904	0.00188817	0.00190427	0.00328081	0.00366244	0.00404842	0.00279485
'pre'	-11.892	0.00188846	0.00190427	0.00328081	0.00366261	0.00408823	0.00281645
'pre'	-11.88	0.00188875	0.00190427	0.00328082	0.00366278	0.00412839	0.00283824
'pre'	-11.868	0.00188905	0.00190427	0.00328083	0.00366296	0.0041689	0.00286022
'pre'	-11.856	0.00188935	0.00190427	0.00328083	0.00366314	0.00420977	0.00288239
'pre'	-11.844	0.00188966	0.00190427	0.00328084	0.00366332	0.004251	0.00290475
'pre'	-11.832	0.00188998	0.00190427	0.00328085	0.0036635	0.00429259	0.0029273
'pre'	-11.82	0.0018903	0.00190427	0.00328085	0.00366369	0.00433454	0.00295004
'pre'	-11.808	0.00189063	0.00190427	0.00328086	0.00366389	0.00437686	0.00297298
'pre'	-11.796	0.00189096	0.00190427	0.00328087	0.00366408	0.00441954	0.00299612
'pre'	-11.784	0.0018913	0.00190427	0.00328087	0.00366428	0.0044626	0.00301945
'pre'	-11.772	0.00189165	0.00190427	0.00328088	0.00366449	0.00450603	0.00304298
'pre'	-11.76	0.001892	0.00190427	0.00328089	0.0036647	0.00454984	0.00306672
'pre'	-11.748	0.00189236	0.00190427	0.0032809	0.00366491	0.00459403	0.00309065
'pre'	-11.736	0.00189272	0.00190427	0.00328091	0.00366513	0.0046386	0.00311479
'pre'	-11.724	0.0018931	0.00190427	0.00328091	0.00366535	0.00468356	0.00313914
'pre'	-11.712	0.00189347	0.00190427	0.00328092	0.00366557	0.00472891	0.00316369
'pre'	-11.7	0.00189386	0.00190427	0.00328093	0.0036658	0.00477464	0.00318845
'pre'	-11.688	0.00189426	0.00190427	0.00328094	0.00366604	0.00482077	0.00321343
'pre'	-11.676	0.00189466	0.00190427	0.00328095	0.00366627	0.0048673	0.00323861
'pre'	-11.664	0.00189506	0.00190427	0.00328096	0.00366652	0.00491423	0.00326401
'pre'	-11.652	0.00189548	0.00190427	0.00328097	0.00366676	0.00496156	0.00328962
'pre'	-11.64	0.0018959	0.00190427	0.00328098	0.00366701	0.0050093	0.00331544
'pre'	-11.628	0.00189634	0.00190427	0.00328099	0.00366727	0.00505744	0.00334149
'pre'	-11.616	0.00189678	0.00190427	0.003281	0.00366753	0.005106	0.00336775
'pre'	-11.604	0.00189722	0.00190427	0.00328101	0.0036678	0.00515497	0.00339424
'pre'	-11.592	0.00189768	0.00190427	0.00328103	0.00366807	0.00520435	0.00342095
'pre'	-11.58	0.00189814	0.00190427	0.00328104	0.00366835	0.00525416	0.00344788
'pre'	-11.568	0.00189862	0.00190427	0.00328105	0.00366863	0.0053044	0.00347504
'pre'	-11.556	0.0018991	0.00190427	0.00328106	0.00366891	0.00535505	0.00350243
'pre'	-11.544	0.00189959	0.00190427	0.00328108	0.00366921	0.00540614	0.00353004
'pre'	-11.532	0.00190009	0.00190427	0.00328109	0.0036695	0.00545767	0.00355789
'pre'	-11.52	0.0019006	0.00190427	0.0032811	0.00366981	0.00550962	0.00358597
'pre'	-11.508	0.00190111	0.00190427	0.00328112	0.00367012	0.00556202	0.00361428
'pre'	-11.496	0.00190164	0.00190427	0.00328113	0.00367043	0.00561486	0.00364283
'pre'	-11.484	0.00190218	0.00190427	0.00328115	0.00367075	0.00566814	0.00367162
'pre'	-11.472	0.00190272	0.00190427	0.00328116	0.00367108	0.00572187	0.00370064
'pre'	-11.46	0.00190328	0.00190427	0.00328118	0.00367141	0.00577606	0.00372991
'pre'	-11.448	0.00190385	0.00190427	0.00328119	0.00367175	0.0058307	0.00375942
'pre'	-11.436	0.00190442	0.00190427	0.00328121	0.0036721	0.00588579	0.00378918
'pre'	-11.424	0.00190501	0.00190427	0.00328123	0.00367245	0.00594135	0.00381918
'pre'	-11.412	0.00190561	0.00190427	0.00328124	0.00367281	0.00599738	0.00384943
'pre'	-11.4	0.00190622	0.00190427	0.00328126	0.00367317	0.00605387	0.00387993
'pre'	-11.388	0.00190684	0.00190427	0.00328128	0.00367354	0.00611083	0.00391068
'pre'	-11.376	0.00190747	0.00190427	0.0032813	0.00367392	0.00616826	0.00394168
'pre'	-11.364	0.00190811	0.00190427	0.00328132	0.00367431	0.00622618	0.00397294
'pre'	-11.352	0.00190877	0.00190427	0.00328134	0.0036747	0.00628457	0.00400446
'pre'	-11.34	0.00190943	0.00190427	0.00328136	0.0036751	0.00634345	0.00403624
'pre'	-11.328	0.00191011	0.00190427	0.00328138	0.0036755	0.00640282	0.00406827
'pre'	-11.316	0.0019108	0.00190427	0.0032814	0.00367592	0.00646268	0.00410057
'pre'	-11.304	0.0019115	0.00190427	0.00328142	0.00367634	0.00652303	0.00413314
'pre'	-11.292	0.00191222	0.00190427	0.00328144	0.00367677	0.00658388	0.00416597
'pre'	-11.28	0.00191294	0.00190427	0.00328147	0.00367721	0.00664523	0.00419906
'pre'	-11.268	0.00191368	0.00190427	0.00328149	0.00367765	0.00670709	0.00423243
'pre'	-11.256	0.00191444	0.00190427	0.00328152	0.00367811	0.00676945	0.00426607
'pre'	-11.244	0.00191521	0.00190427	0.00328154	0.00367857	0.00683233	0.00429998
'pre'	-11.232	0.00191599	0.00190427	0.00328157	0.00367904	0.00689572	0.00433417
'pre'	-11.22	0.00191678	0.00190427	0.00328159	0.00367952	0.00695963	0.00436864
'pre'	-11.208	0.00191759	0.00190427	0.00328162	0.00368001	0.00702407	0.00440339
'pre'	-11.196	0.00191841	0.00190427	0.00328165	0.0036805	0.00708903	0.00443842
'pre'	-11.184	0.00191925	0.00190427	0.00328168	0.00368101	0.00715451	0.00447373
'pre'	-11.172	0.0019201	0.00190427	0.00328171	0.00368152	0.00722054	0.00450933
'pre'	-11.16	0.00192097	0.00190427	0.00328174	0.00368205	0.00728709	0.00454521
'pre'	-11.148	0.00192186	0.00190427	0.00328177	0.00368258	0.00735419	0.00458138
'pre'	-11.136	0.00192275	0.00190427	0.0032818	0.00368313	0.00742184	0.00461785
'pre'	-11.124	0.00192367	0.00190427	0.00328184	0.00368368	0.00749003	0.00465461
'pre'	-11.112	0.0019246	0.00190427	0.00328187	0.00368424	0.00755877	0.00469166
'pre'	-11.1	0.00192555	0.00190427	0.0032819	0.00368481	0.00762807	0.00472902
'pre'	-11.088	0.00192651	0.00190427	0.00328194	0.0036854	0.00769792	0.00476667
'pre'	-11.076	0.00192749	0.00190427	0.00328198	0.00368599	0.00776834	0.00480462
'pre'	-11.064	0.00192849	0.00190427	0.00328201	0.0036866	0.00783932	0.00484288
'pre'	-11.052	0.00192951	0.00190427	0.00328205	0.00368721	0.00791088	0.00488144
'pre'	-11.04	0.00193054	0.00190427	0.00328209	0.00368784	0.00798301	0.00492031
'pre'	-11.028	0.00193159	0.00190427	0.00328213	0.00368848	0.00805571	0.00495949
'pre'	-11.016	0.00193266	0.00190427	0.00328217	0.00368913	0.008129	0.00499898
'pre'	-11.004	0.00193375	0.00190427	0.00328222	0.00368979	0.00820287	0.00503879
'pre'	-10.992	0.00193485	0.00190427	0.00328226	0.00369046	0.00827733	0.00507891
'pre'	-10.98	0.00193598	0.00190427	0.00328231	0.00369114	0.00835239	0.00511935
'pre'	-10.968	0.00193713	0.00190427	0.00328235	0.00369184	0.00842804	0.00516012
'pre'	-10.956	0.00193829	0.00190427	0.0032824	0.00369255	0.00850429	0.0052012
'pre'	-10.944	0.00193948	0.00190427	0.00328245	0.00369327	0.00858115	0.00524261
'pre'	-10.932	0.00194068	0.00190428	0.0032825	0.003694	0.00865861	0.00528435
'pre'	-10.92	0.00194191	0.00190428	0.00328255	0.00369475	0.00873669	0.00532641
'pre'	-10.908	0.00194316	0.00190428	0.0032826	0.00369551	0.00881539	0.00536881
'pre'	-10.896	0.00194443	0.00190428	0.00328266	0.00369629	0.0088947	0.00541154
'pre'	-10.884	0.00194572	0.00190428	0.00328271	0.00369707	0.00897464	0.00545461
'pre'	-10.872	0.00194703	0.00190428	0.00328277	0.00369788	0.00905521	0.00549801
'pre'	-10.86	0.00194837	0.00190428	0.00328283	0.00369869	0.00913641	0.00554176
'pre'	-10.848	0.00194973	0.00190428	0.00328289	0.00369952	0.00921825	0.00558585
'pre'	-10.836	0.00195111	0.00190428	0.00328295	0.00370037	0.00930073	0.00563028
'pre'	-10.824	0.00195252	0.00190428	0.00328301	0.00370123	0.00938385	0.00567506
'pre'	-10.812	0.00195395	0.00190428	0.00328307	0.0037021	0.00946762	0.00572019
'pre'	-10.8	0.00195541	0.00190428	0.00328314	0.00370299	0.00955205	0.00576567
'pre'	-10.788	0.00195689	0.00190428	0.00328321	0.0037039	0.00963713	0.00581151
'pre'	-10.776	0.00195839	0.00190428	0.00328328	0.00370482	0.00972288	0.0058577
'pre'	-10.764	0.00195992	0.00190428	0.00328335	0.00370575	0.00980929	0.00590426
'pre'	-10.752	0.00196148	0.00190428	0.00328342	0.00370671	0.00989637	0.00595117
'pre'	-10.74	0.00196306	0.00190428	0.0032835	0.00370768	0.00998413	0.00599845
'pre'	-10.728	0.00196467	0.00190428	0.00328358	0.00370867	0.0100726	0.00604609
'pre'	-10.716	0.00196631	0.00190428	0.00328365	0.00370967	0.0101617	0.0060941
'pre'	-10.704	0.00196797	0.00190428	0.00328374	0.00371069	0.0102515	0.00614248
'pre'	-10.692	0.00196966	0.00190428	0.00328382	0.00371173	0.010342	0.00619124
'pre'	-10.68	0.00197139	0.00190428	0.0032839	0.00371279	0.0104332	0.00624037
'pre'	-10.668	0.00197314	0.00190428	0.00328399	0.00371386	0.0105251	0.00628988
'pre'	-10.656	0.00197492	0.00190428	0.00328408	0.00371496	0.0106177	0.00633977
'pre'	-10.644	0.00197673	0.00190428	0.00328417	0.00371607	0.010711	0.00639004
'pre'	-10.632	0.00197857	0.00190428	0.00328427	0.0037172	0.010805	0.0064407
'pre'	-10.62	0.00198044	0.00190428	0.00328436	0.00371835	0.0108997	0.00649174
'pre'	-10.608	0.00198234	0.00190428	0.00328446	0.00371953	0.0109952	0.00654318
'pre'	-10.596	0.00198427	0.00190428	0.00328456	0.00372072	0.0110913	0.00659501
'pre'	-10.584	0.00198624	0.00190428	0.00328467	0.00372193	0.0111883	0.00664724
'pre'	-10.572	0.00198824	0.00190428	0.00328477	0.00372316	0.0112859	0.00669986
'pre'	-10.56	0.00199027	0.00190428	0.00328488	0.00372442	0.0113843	0.00675288
'pre'	-10.548	0.00199234	0.00190428	0.003285	0.00372569	0.0114834	0.00680631
'pre'	-10.536	0.00199444	0.00190428	0.00328511	0.00372699	0.0115833	0.00686014
'pre'	-10.524	0.00199657	0.00190428	0.00328523	0.00372831	0.011684	0.00691438
'pre'	-10.512	0.00199874	0.00190428	0.00328535	0.00372965	0.0117853	0.00696903
'pre'	-10.5	0.00200095	0.00190428	0.00328547	0.00373101	0.0118875	0.0070241
'pre'	-10.488	0.00200319	0.00190428	0.0032856	0.0037324	0.0119904	0.00707958
'pre'	-10.476	0.00200548	0.00190428	0.00328573	0.00373381	0.0120941	0.00713548
'pre'	-10.464	0.00200779	0.00190428	0.00328586	0.00373525	0.0121986	0.0071918
'pre'	-10.452	0.00201015	0.00190428	0.003286	0.0037367	0.0123039	0.00724855
'pre'	-10.44	0.00201254	0.00190428	0.00328614	0.00373819	0.0124099	0.00730572
'pre'	-10.428	0.00201498	0.00190428	0.00328628	0.0037397	0.0125167	0.00736332
'pre'	-10.416	0.00201745	0.00190428	0.00328643	0.00374123	0.0126243	0.00742135
'pre'	-10.404	0.00201997	0.00190428	0.00328658	0.00374279	0.0127328	0.00747982
'pre'	-10.392	0.00202253	0.00190428	0.00328673	0.00374438	0.012842	0.00753873
'pre'	-10.38	0.00202512	0.00190428	0.00328689	0.00374599	0.012952	0.00759807
'pre'	-10.368	0.00202776	0.00190429	0.00328705	0.00374763	0.0130629	0.00765786
'pre'	-10.356	0.00203045	0.00190429	0.00328722	0.0037493	0.0131746	0.0077181
'pre'	-10.344	0.00203317	0.00190429	0.00328739	0.003751	0.0132871	0.00777878
'pre'	-10.332	0.00203595	0.00190429	0.00328756	0.00375272	0.0134004	0.00783992
'pre'	-10.32	0.00203876	0.00190429	0.00328774	0.00375447	0.0135146	0.00790151
'pre'	-10.308	0.00204163	0.00190429	0.00328793	0.00375625	0.0136296	0.00796355
'pre'	-10.296	0.00204453	0.00190429	0.00328811	0.00375807	0.0137454	0.00802606
'pre'	-10.284	0.00204749	0.00190429	0.0032883	0.00375991	0.0138621	0.00808902
'pre'	-10.272	0.00205049	0.00190429	0.0032885	0.00376178	0.0139796	0.00815246
'pre'	-10.26	0.00205355	0.00190429	0.0032887	0.00376368	0.014098	0.00821636
'pre'	-10.248	0.00205665	0.00190429	0.00328891	0.00376562	0.0142173	0.00828073
'pre'	-10.236	0.0020598	0.00190429	0.00328912	0.00376758	0.0143374	0.00834558
'pre'	-10.224	0.002063	0.00190429	0.00328934	0.00376958	0.0144584	0.0084109
'pre'	-10.212	0.00206625	0.00190429	0.00328956	0.00377162	0.0145803	0.0084767
'pre'	-10.2	0.00206956	0.00190429	0.00328978	0.00377368	0.0147031	0.00854299
'pre'	-10.188	0.00207292	0.00190429	0.00329002	0.00377578	0.0148268	0.00860976
'pre'	-10.176	0.00207633	0.00190429	0.00329025	0.00377792	0.0149513	0.00867702
'pre'	-10.164	0.0020798	0.0019043	0.0032905	0.00378009	0.0150767	0.00874477
'pre'	-10.152	0.00208332	0.0019043	0.00329075	0.00378229	0.0152031	0.00881301
'pre'	-10.14	0.0020869	0.0019043	0.003291	0.00378453	0.0153304	0.00888176
'pre'	-10.128	0.00209054	0.0019043	0.00329126	0.00378681	0.0154585	0.008951
'pre'	-10.116	0.00209423	0.0019043	0.00329153	0.00378913	0.0155876	0.00902075
'pre'	-10.104	0.00209798	0.0019043	0.00329181	0.00379148	0.0157176	0.009091
'pre'	-10.092	0.00210179	0.0019043	0.00329209	0.00379387	0.0158486	0.00916176
'pre'	-10.08	0.00210567	0.0019043	0.00329238	0.0037963	0.0159805	0.00923304
'pre'	-10.068	0.0021096	0.0019043	0.00329267	0.00379877	0.0161133	0.00930483
'pre'	-10.056	0.0021136	0.0019043	0.00329297	0.00380128	0.0162471	0.00937713
'pre'	-10.044	0.00211765	0.0019043	0.00329328	0.00380384	0.0163818	0.00944996
'pre'	-10.032	0.00212178	0.00190431	0.0032936	0.00380643	0.0165174	0.00952332
'pre'	-10.02	0.00212596	0.00190431	0.00329392	0.00380906	0.0166541	0.0095972
'pre'	-10.008	0.00213022	0.00190431	0.00329425	0.00381174	0.0167917	0.00967162
'pre'	-9.996	0.00213454	0.00190431	0.00329459	0.00381446	0.0169302	0.00974657
'pre'	-9.984	0.00213893	0.00190431	0.00329494	0.00381723	0.0170698	0.00982205
'pre'	-9.972	0.00214338	0.00190431	0.00329529	0.00382003	0.0172103	0.00989808
'pre'	-9.96	0.00214791	0.00190431	0.00329565	0.00382289	0.0173518	0.00997465
'pre'	-9.948	0.00215251	0.00190431	0.00329603	0.00382579	0.0174943	0.0100518
'pre'	-9.936	0.00215717	0.00190432	0.00329641	0.00382873	0.0176378	0.0101294
'pre'	-9.924	0.00216192	0.00190432	0.0032968	0.00383173	0.0177823	0.0102076
'pre'	-9.912	0.00216673	0.00190432	0.0032972	0.00383477	0.0179278	0.0102864
'pre'	-9.9	0.00217162	0.00190432	0.0032976	0.00383786	0.0180744	0.0103658
'pre'	-9.888	0.00217659	0.00190432	0.00329802	0.003841	0.0182219	0.0104457
'pre'	-9.876	0.00218163	0.00190432	0.00329845	0.00384419	0.0183705	0.0105261
'pre'	-9.864	0.00218675	0.00190432	0.00329889	0.00384743	0.0185201	0.0106072
'pre'	-9.852	0.00219195	0.00190433	0.00329933	0.00385072	0.0186708	0.0106888
'pre'	-9.84	0.00219723	0.00190433	0.00329979	0.00385407	0.0188224	0.0107709
'pre'	-9.828	0.00220259	0.00190433	0.00330026	0.00385747	0.0189752	0.0108537
'pre'	-9.816	0.00220804	0.00190433	0.00330074	0.00386092	0.0191289	0.010937
'pre'	-9.804	0.00221357	0.00190433	0.00330123	0.00386442	0.0192838	0.011021
'pre'	-9.792	0.00221918	0.00190434	0.00330173	0.00386798	0.0194397	0.0111055
'pre'	-9.78	0.00222488	0.00190434	0.00330224	0.0038716	0.0195967	0.0111906
'pre'	-9.768	0.00223067	0.00190434	0.00330277	0.00387528	0.0197547	0.0112763
'pre'	-9.756	0.00223654	0.00190434	0.0033033	0.00387901	0.0199139	0.0113626
'pre'	-9.744	0.0022425	0.00190435	0.00330385	0.0038828	0.0200741	0.0114495
'pre'	-9.732	0.00224856	0.00190435	0.00330442	0.00388665	0.0202354	0.011537
'pre'	-9.72	0.00225471	0.00190435	0.00330499	0.00389056	0.0203978	0.0116252
'pre'	-9.708	0.00226095	0.00190435	0.00330558	0.00389454	0.0205613	0.0117139
'pre'	-9.696	0.00226729	0.00190436	0.00330618	0.00389857	0.0207259	0.0118033
'pre'	-9.684	0.00227372	0.00190436	0.0033068	0.00390267	0.0208917	0.0118932
'pre'	-9.672	0.00228025	0.00190436	0.00330742	0.00390683	0.0210585	0.0119838
'pre'	-9.66	0.00228688	0.00190436	0.00330807	0.00391106	0.0212265	0.012075
'pre'	-9.648	0.0022936	0.00190437	0.00330873	0.00391535	0.0213956	0.0121669
'pre'	-9.636	0.00230043	0.00190437	0.0033094	0.00391971	0.0215659	0.0122594
'pre'	-9.624	0.00230737	0.00190437	0.00331009	0.00392414	0.0217373	0.0123525
'pre'	-9.612	0.00231441	0.00190438	0.00331079	0.00392863	0.0219098	0.0124463
'pre'	-9.6	0.00232155	0.00190438	0.00331151	0.0039332	0.0220835	0.0125407
'pre'	-9.588	0.0023288	0.00190438	0.00331225	0.00393784	0.0222584	0.0126357
'pre'	-9.576	0.00233616	0.00190439	0.003313	0.00394254	0.0224344	0.0127315
'pre'	-9.564	0.00234363	0.00190439	0.00331377	0.00394732	0.0226116	0.0128278
'pre'	-9.552	0.00235121	0.00190439	0.00331456	0.00395218	0.02279	0.0129248
'pre'	-9.54	0.0023589	0.0019044	0.00331536	0.00395711	0.0229695	0.0130225
'pre'	-9.528	0.00236671	0.0019044	0.00331618	0.00396211	0.0231503	0.0131209
'pre'	-9.516	0.00237464	0.00190441	0.00331702	0.00396719	0.0233322	0.0132199
'pre'	-9.504	0.00238268	0.00190441	0.00331788	0.00397235	0.0235154	0.0133196
'pre'	-9.492	0.00239084	0.00190442	0.00331876	0.00397759	0.0236997	0.01342
'pre'	-9.48	0.00239912	0.00190442	0.00331966	0.00398291	0.0238853	0.013521
'pre'	-9.468	0.00240753	0.00190443	0.00332058	0.00398831	0.0240721	0.0136227
'pre'	-9.456	0.00241606	0.00190443	0.00332152	0.00399379	0.0242601	0.0137252
'pre'	-9.444	0.00242471	0.00190444	0.00332248	0.00399936	0.0244494	0.0138283
'pre'	-9.432	0.0024335	0.00190444	0.00332346	0.00400501	0.0246398	0.0139321
'pre'	-9.42	0.00244241	0.00190445	0.00332446	0.00401074	0.0248316	0.0140366
'pre'	-9.408	0.00245145	0.00190445	0.00332548	0.00401656	0.0250246	0.0141418
'pre'	-9.396	0.00246063	0.00190446	0.00332653	0.00402248	0.0252188	0.0142477
'pre'	-9.384	0.00246994	0.00190446	0.0033276	0.00402848	0.0254143	0.0143544
'pre'	-9.372	0.00247939	0.00190447	0.00332869	0.00403457	0.0256111	0.0144617
'pre'	-9.36	0.00248898	0.00190448	0.00332981	0.00404075	0.0258091	0.0145698
'pre'	-9.348	0.0024987	0.00190448	0.00333095	0.00404703	0.0260084	0.0146785
'pre'	-9.336	0.00250857	0.00190449	0.00333212	0.0040534	0.026209	0.014788
'pre'	-9.324	0.00251858	0.0019045	0.00333331	0.00405986	0.0264109	0.0148983
'pre'	-9.312	0.00252874	0.0019045	0.00333453	0.00406643	0.0266141	0.0150093
'pre'	-9.3	0.00253904	0.00190451	0.00333578	0.00407309	0.0268186	0.015121
'pre'	-9.288	0.00254949	0.00190452	0.00333705	0.00407985	0.0270244	0.0152334
'pre'	-9.276	0.0025601	0.00190453	0.00333835	0.00408671	0.0272315	0.0153466
'pre'	-9.264	0.00257085	0.00190454	0.00333968	0.00409368	0.02744	0.0154605
'pre'	-9.252	0.00258177	0.00190454	0.00334103	0.00410075	0.0276498	0.0155752
'pre'	-9.24	0.00259284	0.00190455	0.00334242	0.00410792	0.0278609	0.0156907
'pre'	-9.228	0.00260407	0.00190456	0.00334383	0.0041152	0.0280733	0.0158069
'pre'	-9.216	0.00261546	0.00190457	0.00334528	0.00412259	0.0282871	0.0159239
'pre'	-9.204	0.00262701	0.00190458	0.00334676	0.00413009	0.0285023	0.0160416
'pre'	-9.192	0.00263873	0.00190459	0.00334827	0.0041377	0.0287188	0.0161601
'pre'	-9.18	0.00265062	0.0019046	0.00334981	0.00414542	0.0289367	0.0162794
'pre'	-9.168	0.00266268	0.00190461	0.00335139	0.00415326	0.0291559	0.0163995
'pre'	-9.156	0.00267491	0.00190462	0.00335299	0.00416121	0.0293766	0.0165203
'pre'	-9.144	0.00268732	0.00190463	0.00335464	0.00416928	0.0295986	0.016642
'pre'	-9.132	0.0026999	0.00190464	0.00335632	0.00417746	0.029822	0.0167644
'pre'	-9.12	0.00271266	0.00190466	0.00335803	0.00418577	0.0300468	0.0168876
'pre'	-9.108	0.0027256	0.00190467	0.00335978	0.0041942	0.030273	0.0170117
'pre'	-9.096	0.00273872	0.00190468	0.00336157	0.00420275	0.0305006	0.0171365
'pre'	-9.084	0.00275203	0.00190469	0.00336339	0.00421143	0.0307297	0.0172621
'pre'	-9.072	0.00276553	0.00190471	0.00336526	0.00422024	0.0309601	0.0173886
'pre'	-9.06	0.00277922	0.00190472	0.00336716	0.00422917	0.031192	0.0175159
'pre'	-9.048	0.0027931	0.00190474	0.00336911	0.00423823	0.0314253	0.017644
'pre'	-9.036	0.00280717	0.00190475	0.00337109	0.00424743	0.0316601	0.0177729
'pre'	-9.024	0.00282145	0.00190476	0.00337312	0.00425676	0.0318963	0.0179026
'pre'	-9.012	0.00283592	0.00190478	0.00337519	0.00426622	0.0321339	0.0180332
'pre'	-9	0.0028506	0.0019048	0.0033773	0.00427582	0.0323731	0.0181646
'pre'	-8.988	0.00286548	0.00190481	0.00337946	0.00428556	0.0326136	0.0182969
'pre'	-8.976	0.00288057	0.00190483	0.00338166	0.00429544	0.0328557	0.01843
'pre'	-8.964	0.00289587	0.00190485	0.00338391	0.00430547	0.0330992	0.0185639
'pre'	-8.952	0.00291139	0.00190486	0.0033862	0.00431563	0.0333443	0.0186987
'pre'	-8.94	0.00292712	0.00190488	0.00338854	0.00432595	0.0335908	0.0188344
'pre'	-8.928	0.00294307	0.0019049	0.00339094	0.00433641	0.0338388	0.0189709
'pre'	-8.916	0.00295924	0.00190492	0.00339338	0.00434702	0.0340883	0.0191083
'pre'	-8.904	0.00297563	0.00190494	0.00339587	0.00435779	0.0343393	0.0192465
'pre'	-8.892	0.00299225	0.00190496	0.00339841	0.0043687	0.0345919	0.0193857
'pre'	-8.88	0.0030091	0.00190498	0.00340101	0.00437978	0.0348459	0.0195257
'pre'	-8.868	0.00302618	0.00190501	0.00340366	0.00439101	0.0351015	0.0196666
'pre'	-8.856	0.00304349	0.00190503	0.00340636	0.0044024	0.0353587	0.0198084
'pre'	-8.844	0.00306105	0.00190505	0.00340912	0.00441396	0.0356174	0.0199511
'pre'	-8.832	0.00307884	0.00190508	0.00341194	0.00442567	0.0358776	0.0200946
'pre'	-8.82	0.00309688	0.0019051	0.00341482	0.00443756	0.0361394	0.0202391
'pre'	-8.808	0.00311517	0.00190513	0.00341775	0.00444961	0.0364027	0.0203845
'pre'	-8.796	0.0031337	0.00190515	0.00342074	0.00446183	0.0366676	0.0205308
'pre'	-8.784	0.00315249	0.00190518	0.0034238	0.00447423	0.0369341	0.020678
'pre'	-8.772	0.00317154	0.00190521	0.00342692	0.0044868	0.0372022	0.0208261
'pre'	-8.76	0.00319084	0.00190523	0.0034301	0.00449955	0.0374718	0.0209751
'pre'	-8.748	0.0032104	0.00190526	0.00343334	0.00451248	0.0377431	0.0211251
'pre'	-8.736	0.00323023	0.00190529	0.00343665	0.00452558	0.0380159	0.021276
'pre'	-8.724	0.00325033	0.00190533	0.00344003	0.00453888	0.0382904	0.0214278
'pre'	-8.712	0.0032707	0.00190536	0.00344348	0.00455235	0.0385665	0.0215806
'pre'	-8.7	0.00329135	0.00190539	0.00344699	0.00456602	0.0388442	0.0217343
'pre'	-8.688	0.00331227	0.00190542	0.00345058	0.00457988	0.0391235	0.021889
'pre'	-8.676	0.00333348	0.00190546	0.00345424	0.00459393	0.0394044	0.0220446
'pre'	-8.664	0.00335497	0.00190549	0.00345797	0.00460818	0.039687	0.0222011
'pre'	-8.652	0.00337675	0.00190553	0.00346178	0.00462262	0.0399713	0.0223587
'pre'	-8.64	0.00339882	0.00190557	0.00346567	0.00463727	0.0402571	0.0225172
'pre'	-8.628	0.00342118	0.00190561	0.00346963	0.00465211	0.0405447	0.0226766
'pre'	-8.616	0.00344385	0.00190565	0.00347367	0.00466717	0.0408339	0.0228371
'pre'	-8.604	0.00346681	0.00190569	0.00347779	0.00468243	0.0411248	0.0229985
'pre'	-8.592	0.00349009	0.00190573	0.00348199	0.0046979	0.0414173	0.0231609
'pre'	-8.58	0.00351367	0.00190578	0.00348628	0.00471359	0.0417116	0.0233243
'pre'	-8.568	0.00353756	0.00190582	0.00349065	0.00472949	0.0420075	0.0234887
'pre'	-8.556	0.00356177	0.00190587	0.00349511	0.00474561	0.0423052	0.0236541
'pre'	-8.544	0.00358631	0.00190592	0.00349966	0.00476195	0.0426045	0.0238205
'pre'	-8.532	0.00361116	0.00190597	0.0035043	0.00477852	0.0429055	0.0239879
'pre'	-8.52	0.00363634	0.00190602	0.00350903	0.00479531	0.0432083	0.0241563
'pre'	-8.508	0.00366186	0.00190607	0.00351385	0.00481233	0.0435128	0.0243257
'pre'	-8.496	0.00368771	0.00190612	0.00351877	0.00482958	0.043819	0.0244962
'pre'	-8.484	0.0037139	0.00190618	0.00352378	0.00484707	0.044127	0.0246676
'pre'	-8.472	0.00374043	0.00190623	0.00352889	0.0048648	0.0444367	0.0248401
'pre'	-8.46	0.00376731	0.00190629	0.00353411	0.00488276	0.0447481	0.0250136
'pre'	-8.448	0.00379455	0.00190635	0.00353942	0.00490098	0.0450613	0.0251882
'pre'	-8.436	0.00382213	0.00190641	0.00354484	0.00491943	0.0453763	0.0253638
'pre'	-8.424	0.00385008	0.00190647	0.00355036	0.00493814	0.045693	0.0255405
'pre'	-8.412	0.00387839	0.00190654	0.00355599	0.0049571	0.0460115	0.0257182
'pre'	-8.4	0.00390707	0.00190661	0.00356173	0.00497631	0.0463318	0.025897
'pre'	-8.388	0.00393612	0.00190668	0.00356758	0.00499579	0.0466539	0.0260768
'pre'	-8.376	0.00396554	0.00190675	0.00357354	0.00501552	0.0469777	0.0262577
'pre'	-8.364	0.00399535	0.00190682	0.00357962	0.00503552	0.0473034	0.0264397
'pre'	-8.352	0.00402554	0.00190689	0.00358582	0.00505579	0.0476309	0.0266227
'pre'	-8.34	0.00405612	0.00190697	0.00359214	0.00507633	0.0479602	0.0268068
'pre'	-8.328	0.00408709	0.00190705	0.00359857	0.00509715	0.0482913	0.026992
'pre'	-8.316	0.00411846	0.00190713	0.00360514	0.00511824	0.0486242	0.0271783
'pre'	-8.304	0.00415024	0.00190721	0.00361182	0.00513961	0.048959	0.0273657
'pre'	-8.292	0.00418242	0.0019073	0.00361864	0.00516127	0.0492956	0.0275542
'pre'	-8.28	0.00421501	0.00190739	0.00362558	0.00518321	0.049634	0.0277438
'pre'	-8.268	0.00424802	0.00190748	0.00363266	0.00520545	0.0499743	0.0279345
'pre'	-8.256	0.00428145	0.00190757	0.00363987	0.00522798	0.0503165	0.0281263
'pre'	-8.244	0.0043153	0.00190767	0.00364722	0.0052508	0.0506605	0.0283193
'pre'	-8.232	0.00434958	0.00190776	0.00365471	0.00527393	0.0510064	0.0285133
'pre'	-8.22	0.0043843	0.00190786	0.00366234	0.00529737	0.0513542	0.0287085
'pre'	-8.208	0.00441946	0.00190797	0.00367011	0.00532111	0.0517038	0.0289048
'pre'	-8.196	0.00445506	0.00190807	0.00367803	0.00534516	0.0520554	0.0291023
'pre'	-8.184	0.00449111	0.00190818	0.0036861	0.00536953	0.0524088	0.0293009
'pre'	-8.172	0.00452762	0.0019083	0.00369433	0.00539422	0.0527642	0.0295006
'pre'	-8.16	0.00456458	0.00190841	0.0037027	0.00541923	0.0531214	0.0297015
'pre'	-8.148	0.00460201	0.00190853	0.00371124	0.00544457	0.0534806	0.0299035
'pre'	-8.136	0.00463991	0.00190865	0.00371993	0.00547024	0.0538417	0.0301067
'pre'	-8.124	0.00467828	0.00190878	0.00372879	0.00549624	0.0542047	0.0303111
'pre'	-8.112	0.00471713	0.00190891	0.00373781	0.00552258	0.0545696	0.0305166
'pre'	-8.1	0.00475647	0.00190904	0.003747	0.00554927	0.0549365	0.0307234
'pre'	-8.088	0.0047963	0.00190918	0.00375636	0.0055763	0.0553054	0.0309313
'pre'	-8.076	0.00483662	0.00190932	0.00376589	0.00560368	0.0556762	0.0311403
'pre'	-8.064	0.00487744	0.00190946	0.0037756	0.00563141	0.0560489	0.0313506
'pre'	-8.052	0.00491877	0.00190961	0.00378549	0.0056595	0.0564236	0.0315621
'pre'	-8.04	0.00496061	0.00190976	0.00379557	0.00568795	0.0568003	0.0317747
'pre'	-8.028	0.00500297	0.00190991	0.00380583	0.00571677	0.057179	0.0319886
'pre'	-8.016	0.00504585	0.00191007	0.00381627	0.00574595	0.0575596	0.0322037
'pre'	-8.004	0.00508926	0.00191024	0.00382691	0.00577552	0.0579423	0.03242
'pre'	-7.992	0.0051332	0.0019104	0.00383775	0.00580546	0.0583269	0.0326375
'pre'	-7.98	0.00517768	0.00191058	0.00384878	0.00583578	0.0587135	0.0328562
'pre'	-7.968	0.00522271	0.00191075	0.00386001	0.00586649	0.0591022	0.0330762
'pre'	-7.956	0.00526829	0.00191094	0.00387145	0.00589759	0.0594929	0.0332974
'pre'	-7.944	0.00531442	0.00191112	0.0038831	0.00592909	0.0598855	0.0335198
'pre'	-7.932	0.00536112	0.00191132	0.00389496	0.00596098	0.0602803	0.0337435
'pre'	-7.92	0.00540838	0.00191151	0.00390704	0.00599328	0.060677	0.0339684
'pre'	-7.908	0.00545622	0.00191172	0.00391933	0.00602599	0.0610758	0.0341946
'pre'	-7.896	0.00550464	0.00191192	0.00393185	0.00605911	0.0614766	0.034422
'pre'	-7.884	0.00555364	0.00191214	0.00394459	0.00609265	0.0618795	0.0346507
'pre'	-7.872	0.00560324	0.00191236	0.00395756	0.00612662	0.0622844	0.0348806
'pre'	-7.86	0.00565344	0.00191258	0.00397076	0.00616101	0.0626914	0.0351119
'pre'	-7.848	0.00570424	0.00191281	0.00398421	0.00619583	0.0631005	0.0353444
'pre'	-7.836	0.00575565	0.00191305	0.00399789	0.00623109	0.0635117	0.0355782
'pre'	-7.824	0.00580768	0.00191329	0.00401182	0.00626679	0.0639249	0.0358133
'pre'	-7.812	0.00586034	0.00191354	0.00402599	0.00630294	0.0643402	0.0360496
'pre'	-7.8	0.00591362	0.0019138	0.00404042	0.00633953	0.0647576	0.0362873
'pre'	-7.788	0.00596754	0.00191406	0.00405511	0.00637659	0.0651771	0.0365263
'pre'	-7.776	0.00602211	0.00191433	0.00407006	0.0064141	0.0655988	0.0367665
'pre'	-7.764	0.00607732	0.00191461	0.00408527	0.00645208	0.0660225	0.0370081
'pre'	-7.752	0.00613319	0.00191489	0.00410075	0.00649053	0.0664483	0.037251
'pre'	-7.74	0.00618972	0.00191518	0.00411651	0.00652946	0.0668763	0.0374952
'pre'	-7.728	0.00624692	0.00191548	0.00413254	0.00656887	0.0673064	0.0377408
'pre'	-7.716	0.0063048	0.00191579	0.00414886	0.00660876	0.0677386	0.0379877
'pre'	-7.704	0.00636337	0.0019161	0.00416546	0.00664915	0.068173	0.0382359
'pre'	-7.692	0.00642262	0.00191643	0.00418236	0.00669003	0.0686095	0.0384854
'pre'	-7.68	0.00648257	0.00191676	0.00419955	0.00673141	0.0690482	0.0387363
'pre'	-7.668	0.00654322	0.0019171	0.00421704	0.0067733	0.069489	0.0389886
'pre'	-7.656	0.00660459	0.00191745	0.00423484	0.00681571	0.069932	0.0392422
'pre'	-7.644	0.00666667	0.00191781	0.00425295	0.00685863	0.0703772	0.0394972
'pre'	-7.632	0.00672948	0.00191817	0.00427137	0.00690208	0.0708246	0.0397535
'pre'	-7.62	0.00679302	0.00191855	0.00429011	0.00694605	0.0712741	0.0400112
'pre'	-7.608	0.0068573	0.00191894	0.00430918	0.00699056	0.0717258	0.0402703
'pre'	-7.596	0.00692232	0.00191933	0.00432857	0.00703561	0.0721797	0.0405307
'pre'	-7.584	0.00698811	0.00191974	0.0043483	0.0070812	0.0726358	0.0407926
'pre'	-7.572	0.00705465	0.00192016	0.00436838	0.00712735	0.0730941	0.0410558
'pre'	-7.56	0.00712196	0.00192058	0.00438879	0.00717405	0.0735546	0.0413205
'pre'	-7.548	0.00719005	0.00192102	0.00440956	0.00722132	0.0740174	0.0415865
'pre'	-7.536	0.00725893	0.00192147	0.00443068	0.00726916	0.0744823	0.0418539
'pre'	-7.524	0.00732859	0.00192193	0.00445217	0.00731757	0.0749495	0.0421228
'pre'	-7.512	0.00739906	0.0019224	0.00447402	0.00736656	0.0754189	0.042393
'pre'	-7.5	0.00747033	0.00192289	0.00449624	0.00741614	0.0758906	0.0426647
'pre'	-7.488	0.00754242	0.00192339	0.00451885	0.00746631	0.0763645	0.0429378
'pre'	-7.476	0.00761533	0.0019239	0.00454183	0.00751708	0.0768406	0.0432124
'pre'	-7.464	0.00768908	0.00192442	0.00456521	0.00756845	0.077319	0.0434883
'pre'	-7.452	0.00776366	0.00192495	0.00458898	0.00762044	0.0777996	0.0437658
'pre'	-7.44	0.00783909	0.0019255	0.00461315	0.00767304	0.0782826	0.0440446
'pre'	-7.428	0.00791537	0.00192607	0.00463773	0.00772627	0.0787677	0.0443249
'pre'	-7.416	0.00799252	0.00192664	0.00466272	0.00778012	0.0792552	0.0446067
'pre'	-7.404	0.00807054	0.00192723	0.00468814	0.00783462	0.0797449	0.0448899
'pre'	-7.392	0.00814944	0.00192784	0.00471398	0.00788975	0.080237	0.0451746
'pre'	-7.38	0.00822922	0.00192846	0.00474025	0.00794554	0.0807313	0.0454607
'pre'	-7.368	0.00830991	0.0019291	0.00476696	0.00800198	0.0812279	0.0457484
'pre'	-7.356	0.00839149	0.00192975	0.00479412	0.00805908	0.0817268	0.0460375
'pre'	-7.344	0.008474	0.00193042	0.00482172	0.00811686	0.0822281	0.0463281
'pre'	-7.332	0.00855742	0.00193111	0.00484979	0.0081753	0.0827316	0.0466202
'pre'	-7.32	0.00864177	0.00193181	0.00487832	0.00823444	0.0832374	0.0469137
'pre'	-7.308	0.00872707	0.00193253	0.00490732	0.00829426	0.0837456	0.0472088
'pre'	-7.296	0.00881331	0.00193327	0.00493681	0.00835477	0.0842561	0.0475054
'pre'	-7.284	0.0089005	0.00193402	0.00496677	0.00841599	0.0847689	0.0478035
'pre'	-7.272	0.00898867	0.0019348	0.00499724	0.00847792	0.0852841	0.0481031
'pre'	-7.26	0.0090778	0.00193559	0.0050282	0.00854056	0.0858016	0.0484042
'pre'	-7.248	0.00916792	0.00193641	0.00505966	0.00860393	0.0863215	0.0487069
'pre'	-7.236	0.00925904	0.00193724	0.00509165	0.00866803	0.0868437	0.049011
'pre'	-7.224	0.00935115	0.0019381	0.00512415	0.00873287	0.0873683	0.0493167
'pre'	-7.212	0.00944428	0.00193897	0.00515719	0.00879846	0.0878952	0.049624
'pre'	-7.2	0.00953842	0.00193987	0.00519076	0.00886479	0.0884245	0.0499328
'pre'	-7.188	0.00963359	0.00194078	0.00522487	0.00893189	0.0889562	0.0502431
'pre'	-7.176	0.00972981	0.00194172	0.00525954	0.00899975	0.0894902	0.050555
'pre'	-7.164	0.00982707	0.00194269	0.00529477	0.00906839	0.0900266	0.0508685
'pre'	-7.152	0.00992538	0.00194367	0.00533057	0.00913781	0.0905654	0.0511835
'pre'	-7.14	0.0100248	0.00194469	0.00536694	0.00920802	0.0911066	0.0515001
'pre'	-7.128	0.0101252	0.00194572	0.0054039	0.00927903	0.0916502	0.0518182
'pre'	-7.116	0.0102268	0.00194678	0.00544145	0.00935084	0.0921962	0.052138
'pre'	-7.104	0.0103294	0.00194787	0.0054796	0.00942346	0.0927446	0.0524593
'pre'	-7.092	0.0104332	0.00194898	0.00551836	0.00949691	0.0932954	0.0527822
'pre'	-7.08	0.010538	0.00195012	0.00555774	0.00957118	0.0938487	0.0531067
'pre'	-7.068	0.010644	0.00195128	0.00559775	0.00964629	0.0944043	0.0534328
'pre'	-7.056	0.0107511	0.00195248	0.00563839	0.00972224	0.0949624	0.0537605
'pre'	-7.044	0.0108594	0.0019537	0.00567967	0.00979905	0.0955228	0.0540898
'pre'	-7.032	0.0109688	0.00195495	0.00572161	0.00987671	0.0960858	0.0544207
'pre'	-7.02	0.0110794	0.00195623	0.00576421	0.00995524	0.0966511	0.0547532
'pre'	-7.008	0.0111912	0.00195755	0.00580748	0.0100347	0.0972189	0.0550873
'pre'	-6.996	0.0113041	0.00195889	0.00585144	0.0101149	0.0977891	0.0554231
'pre'	-6.984	0.0114182	0.00196027	0.00589608	0.0101961	0.0983618	0.0557605
'pre'	-6.972	0.0115336	0.00196167	0.00594142	0.0102782	0.098937	0.0560996
'pre'	-6.96	0.0116501	0.00196311	0.00598747	0.0103612	0.0995145	0.0564403
'pre'	-6.948	0.0117679	0.00196459	0.00603423	0.0104451	0.100095	0.0567826
'pre'	-6.936	0.011887	0.0019661	0.00608173	0.01053	0.100677	0.0571266
'pre'	-6.924	0.0120072	0.00196765	0.00612996	0.0106157	0.101262	0.0574722
'pre'	-6.912	0.0121288	0.00196923	0.00617894	0.0107024	0.10185	0.0578195
'pre'	-6.9	0.0122516	0.00197085	0.00622868	0.0107901	0.102439	0.0581685
'pre'	-6.888	0.0123756	0.00197251	0.00627919	0.0108787	0.103032	0.0585191
'pre'	-6.876	0.012501	0.0019742	0.00633047	0.0109683	0.103627	0.0588714
'pre'	-6.864	0.0126277	0.00197594	0.00638255	0.0110589	0.104224	0.0592254
'pre'	-6.852	0.0127557	0.00197771	0.00643542	0.0111505	0.104824	0.059581
'pre'	-6.84	0.012885	0.00197953	0.0064891	0.011243	0.105426	0.0599384
'pre'	-6.828	0.0130156	0.00198139	0.0065436	0.0113366	0.106031	0.0602974
'pre'	-6.816	0.0131476	0.0019833	0.00659894	0.0114312	0.106639	0.0606582
'pre'	-6.804	0.013281	0.00198524	0.00665511	0.0115268	0.107249	0.0610206
'pre'	-6.792	0.0134157	0.00198724	0.00671214	0.0116234	0.107861	0.0613848
'pre'	-6.78	0.0135518	0.00198928	0.00677003	0.0117211	0.108476	0.0617506
'pre'	-6.768	0.0136892	0.00199136	0.0068288	0.0118198	0.109093	0.0621182
'pre'	-6.756	0.0138281	0.00199349	0.00688846	0.0119196	0.109713	0.0624875
'pre'	-6.744	0.0139684	0.00199568	0.00694901	0.0120204	0.110336	0.0628585
'pre'	-6.732	0.0141102	0.00199791	0.00701048	0.0121223	0.110961	0.0632313
'pre'	-6.72	0.0142533	0.00200019	0.00707286	0.0122254	0.111588	0.0636058
'pre'	-6.708	0.0143979	0.00200253	0.00713618	0.0123295	0.112218	0.063982
'pre'	-6.696	0.014544	0.00200492	0.00720045	0.0124347	0.112851	0.06436
'pre'	-6.684	0.0146915	0.00200737	0.00726567	0.012541	0.113486	0.0647397
'pre'	-6.672	0.0148406	0.00200987	0.00733187	0.0126485	0.114124	0.0651212
'pre'	-6.66	0.0149911	0.00201242	0.00739904	0.0127571	0.114764	0.0655044
'pre'	-6.648	0.0151431	0.00201504	0.00746721	0.0128668	0.115407	0.0658894
'pre'	-6.636	0.0152966	0.00201771	0.00753639	0.0129777	0.116052	0.0662762
'pre'	-6.624	0.0154517	0.00202045	0.00760659	0.0130898	0.1167	0.0666647
'pre'	-6.612	0.0156083	0.00202324	0.00767782	0.0132031	0.117351	0.067055
'pre'	-6.6	0.0157665	0.0020261	0.0077501	0.0133175	0.118004	0.0674471
'pre'	-6.588	0.0159263	0.00202903	0.00782343	0.0134331	0.118659	0.067841
'pre'	-6.576	0.0160876	0.00203202	0.00789784	0.0135499	0.119317	0.0682367
'pre'	-6.564	0.0162505	0.00203507	0.00797334	0.013668	0.119978	0.0686341
'pre'	-6.552	0.016415	0.0020382	0.00804993	0.0137873	0.120642	0.0690334
'pre'	-6.54	0.0165812	0.0020414	0.00812764	0.0139078	0.121307	0.0694345
'pre'	-6.528	0.0167489	0.00204466	0.00820647	0.0140295	0.121976	0.0698373
'pre'	-6.516	0.0169184	0.002048	0.00828644	0.0141526	0.122647	0.070242
'pre'	-6.504	0.0170894	0.00205142	0.00836757	0.0142769	0.123321	0.0706485
'pre'	-6.492	0.0172622	0.00205491	0.00844986	0.0144024	0.123997	0.0710568
'pre'	-6.48	0.0174366	0.00205847	0.00853334	0.0145293	0.124676	0.071467
'pre'	-6.468	0.0176127	0.00206212	0.00861801	0.0146574	0.125357	0.0718789
'pre'	-6.456	0.0177905	0.00206584	0.0087039	0.0147869	0.126041	0.0722928
'pre'	-6.444	0.01797	0.00206965	0.00879101	0.0149177	0.126728	0.0727084
'pre'	-6.432	0.0181513	0.00207355	0.00887936	0.0150498	0.127417	0.0731259
'pre'	-6.42	0.0183343	0.00207752	0.00896897	0.0151833	0.128109	0.0735452
'pre'	-6.408	0.0185191	0.00208159	0.00905985	0.0153181	0.128803	0.0739664
'pre'	-6.396	0.0187056	0.00208574	0.00915202	0.0154543	0.1295	0.0743895
'pre'	-6.384	0.018894	0.00208999	0.00924548	0.0155919	0.1302	0.0748144
'pre'	-6.372	0.0190841	0.00209433	0.00934026	0.0157308	0.130902	0.0752411
'pre'	-6.36	0.019276	0.00209876	0.00943638	0.0158712	0.131607	0.0756698
'pre'	-6.348	0.0194698	0.00210329	0.00953384	0.016013	0.132314	0.0761003
'pre'	-6.336	0.0196654	0.00210792	0.00963267	0.0161562	0.133025	0.0765326
'pre'	-6.324	0.0198629	0.00211265	0.00973287	0.0163008	0.133737	0.0769669
'pre'	-6.312	0.0200622	0.00211748	0.00983447	0.0164469	0.134453	0.077403
'pre'	-6.3	0.0202634	0.00212241	0.00993749	0.0165944	0.13517	0.0778411
'pre'	-6.288	0.0204665	0.00212745	0.0100419	0.0167434	0.135891	0.078281
'pre'	-6.276	0.0206715	0.0021326	0.0101478	0.0168939	0.136614	0.0787228
'pre'	-6.264	0.0208784	0.00213786	0.0102552	0.0170458	0.13734	0.0791666
'pre'	-6.252	0.0210872	0.00214324	0.010364	0.0171993	0.138069	0.0796122
'pre'	-6.24	0.021298	0.00214872	0.0104743	0.0173543	0.1388	0.0800597
'pre'	-6.228	0.0215108	0.00215433	0.0105861	0.0175108	0.139533	0.0805092
'pre'	-6.216	0.0217255	0.00216006	0.0106995	0.0176688	0.14027	0.0809606
'pre'	-6.204	0.0219422	0.0021659	0.0108144	0.0178284	0.141009	0.0814139
'pre'	-6.192	0.022161	0.00217188	0.0109309	0.0179896	0.14175	0.0818691
'pre'	-6.18	0.0223817	0.00217797	0.011049	0.0181524	0.142495	0.0823263
'pre'	-6.168	0.0226045	0.0021842	0.0111686	0.0183167	0.143242	0.0827853
'pre'	-6.156	0.0228293	0.00219056	0.0112899	0.0184826	0.143991	0.0832464
'pre'	-6.144	0.0230562	0.00219706	0.0114128	0.0186502	0.144743	0.0837093
'pre'	-6.132	0.0232851	0.00220369	0.0115374	0.0188193	0.145498	0.0841742
'pre'	-6.12	0.0235162	0.00221046	0.0116636	0.0189901	0.146256	0.0846411
'pre'	-6.108	0.0237493	0.00221737	0.0117915	0.0191626	0.147016	0.0851099
'pre'	-6.096	0.0239846	0.00222443	0.0119212	0.0193367	0.147778	0.0855807
'pre'	-6.084	0.0242219	0.00223163	0.0120525	0.0195125	0.148544	0.0860534
'pre'	-6.072	0.0244615	0.00223899	0.0121856	0.0196899	0.149312	0.0865281
'pre'	-6.06	0.0247032	0.0022465	0.0123205	0.0198691	0.150083	0.0870048
'pre'	-6.048	0.0249471	0.00225417	0.0124572	0.02005	0.150856	0.0874834
'pre'	-6.036	0.0251931	0.00226199	0.0125957	0.0202326	0.151632	0.087964
'pre'	-6.024	0.0254414	0.00226998	0.012736	0.0204169	0.152411	0.0884466
'pre'	-6.012	0.0256919	0.00227813	0.0128781	0.020603	0.153192	0.0889312
'pre'	-6	0.0259446	0.00228645	0.0130221	0.0207909	0.153976	0.0894177
'pre'	-5.988	0.0261996	0.00229495	0.013168	0.0209805	0.154762	0.0899063
'pre'	-5.976	0.0264568	0.00230361	0.0133158	0.0211719	0.155552	0.0903968
'pre'	-5.964	0.0267163	0.00231246	0.0134655	0.0213651	0.156343	0.0908894
'pre'	-5.952	0.0269781	0.00232149	0.0136171	0.0215602	0.157138	0.0913839
'pre'	-5.94	0.0272422	0.0023307	0.0137708	0.021757	0.157935	0.0918805
'pre'	-5.928	0.0275086	0.0023401	0.0139264	0.0219557	0.158735	0.092379
'pre'	-5.916	0.0277774	0.0023497	0.014084	0.0221563	0.159537	0.0928796
'pre'	-5.904	0.0280485	0.00235948	0.0142436	0.0223587	0.160343	0.0933822
'pre'	-5.892	0.028322	0.00236947	0.0144053	0.022563	0.16115	0.0938868
'pre'	-5.88	0.0285979	0.00237966	0.0145691	0.0227693	0.161961	0.0943934
'pre'	-5.868	0.0288762	0.00239006	0.0147349	0.0229774	0.162774	0.0949021
'pre'	-5.856	0.0291569	0.00240066	0.0149029	0.0231874	0.16359	0.0954128
'pre'	-5.844	0.02944	0.00241149	0.015073	0.0233994	0.164408	0.0959255
'pre'	-5.832	0.0297256	0.00242252	0.0152452	0.0236133	0.165229	0.0964403
'pre'	-5.82	0.0300136	0.00243379	0.0154196	0.0238292	0.166053	0.096957
'pre'	-5.808	0.0303041	0.00244527	0.0155963	0.024047	0.166879	0.0974759
'pre'	-5.796	0.0305971	0.00245699	0.0157751	0.0242669	0.167708	0.0979968
'pre'	-5.784	0.0308926	0.00246894	0.0159562	0.0244887	0.16854	0.0985197
'pre'	-5.772	0.0311906	0.00248113	0.0161396	0.0247126	0.169374	0.0990447
'pre'	-5.76	0.0314911	0.00249356	0.0163252	0.0249385	0.170211	0.0995717
'pre'	-5.748	0.0317942	0.00250624	0.0165132	0.0251664	0.171051	0.100101
'pre'	-5.736	0.0320999	0.00251917	0.0167035	0.0253964	0.171893	0.100632
'pre'	-5.724	0.0324081	0.00253236	0.0168961	0.0256285	0.172738	0.101165
'pre'	-5.712	0.032719	0.00254581	0.0170912	0.0258627	0.173585	0.101701
'pre'	-5.7	0.0330325	0.00255952	0.0172886	0.0260989	0.174435	0.102238
'pre'	-5.688	0.0333486	0.0025735	0.0174885	0.0263373	0.175288	0.102777
'pre'	-5.676	0.0336673	0.00258776	0.0176908	0.0265778	0.176144	0.103319
'pre'	-5.664	0.0339887	0.0026023	0.0178956	0.0268205	0.177002	0.103862
'pre'	-5.652	0.0343128	0.00261712	0.0181028	0.0270653	0.177862	0.104408
'pre'	-5.64	0.0346396	0.00263223	0.0183127	0.0273123	0.178726	0.104956
'pre'	-5.628	0.034969	0.00264764	0.018525	0.0275614	0.179592	0.105506
'pre'	-5.616	0.0353013	0.00266335	0.0187399	0.0278128	0.18046	0.106058
'pre'	-5.604	0.0356362	0.00267936	0.0189575	0.0280664	0.181331	0.106612
'pre'	-5.592	0.0359739	0.00269568	0.0191776	0.0283222	0.182205	0.107168
'pre'	-5.58	0.0363144	0.00271232	0.0194004	0.0285803	0.183082	0.107726
'pre'	-5.568	0.0366576	0.00272928	0.0196259	0.0288406	0.183961	0.108287
'pre'	-5.556	0.0370037	0.00274657	0.019854	0.0291032	0.184843	0.108849
'pre'	-5.544	0.0373526	0.00276419	0.0200849	0.029368	0.185727	0.109414
'pre'	-5.532	0.0377043	0.00278215	0.0203185	0.0296352	0.186614	0.10998
'pre'	-5.52	0.0380589	0.00280045	0.0205549	0.0299047	0.187503	0.110549
'pre'	-5.508	0.0384163	0.0028191	0.0207941	0.0301766	0.188396	0.11112
'pre'	-5.496	0.0387766	0.00283811	0.0210361	0.0304507	0.189291	0.111693
'pre'	-5.484	0.0391398	0.00285748	0.0212809	0.0307273	0.190188	0.112268
'pre'	-5.472	0.039506	0.00287722	0.0215286	0.0310062	0.191088	0.112845
'pre'	-5.46	0.039875	0.00289733	0.0217792	0.0312875	0.191991	0.113425
'pre'	-5.448	0.040247	0.00291783	0.0220328	0.0315712	0.192896	0.114006
'pre'	-5.436	0.040622	0.00293871	0.0222893	0.0318574	0.193804	0.11459
'pre'	-5.424	0.041	0.00295998	0.0225487	0.0321459	0.194714	0.115176
'pre'	-5.412	0.0413809	0.00298166	0.0228112	0.032437	0.195627	0.115764
'pre'	-5.4	0.0417649	0.00300374	0.0230767	0.0327305	0.196543	0.116354
'pre'	-5.388	0.0421519	0.00302624	0.0233453	0.0330264	0.197461	0.116946
'pre'	-5.376	0.0425419	0.00304916	0.0236169	0.0333249	0.198382	0.11754
'pre'	-5.364	0.042935	0.00307251	0.0238917	0.0336259	0.199305	0.118137
'pre'	-5.352	0.0433311	0.00309629	0.0241695	0.0339294	0.200231	0.118736
'pre'	-5.34	0.0437304	0.00312052	0.0244506	0.0342354	0.20116	0.119336
'pre'	-5.328	0.0441327	0.00314519	0.0247348	0.034544	0.202091	0.119939
'pre'	-5.316	0.0445382	0.00317032	0.0250223	0.0348552	0.203025	0.120544
'pre'	-5.304	0.0449468	0.00319592	0.025313	0.035169	0.203961	0.121152
'pre'	-5.292	0.0453586	0.00322199	0.025607	0.0354853	0.2049	0.121761
'pre'	-5.28	0.0457735	0.00324854	0.0259043	0.0358043	0.205842	0.122373
'pre'	-5.268	0.0461917	0.00327557	0.0262049	0.0361259	0.206786	0.122987
'pre'	-5.256	0.046613	0.00330311	0.0265088	0.0364502	0.207732	0.123603
'pre'	-5.244	0.0470376	0.00333114	0.0268162	0.0367771	0.208681	0.124221
'pre'	-5.232	0.0474653	0.00335969	0.0271269	0.0371067	0.209633	0.124841
'pre'	-5.22	0.0478964	0.00338876	0.0274411	0.037439	0.210587	0.125463
'pre'	-5.208	0.0483307	0.00341836	0.0277588	0.037774	0.211544	0.126088
'pre'	-5.196	0.0487683	0.0034485	0.02808	0.0381118	0.212503	0.126715
'pre'	-5.184	0.0492092	0.00347918	0.0284047	0.0384522	0.213465	0.127344
'pre'	-5.172	0.0496534	0.00351041	0.0287329	0.0387955	0.214429	0.127975
'pre'	-5.16	0.0501009	0.00354221	0.0290648	0.0391415	0.215396	0.128608
'pre'	-5.148	0.0505518	0.00357458	0.0294002	0.0394903	0.216366	0.129244
'pre'	-5.136	0.051006	0.00360754	0.0297393	0.0398419	0.217338	0.129881
'pre'	-5.124	0.0514636	0.00364108	0.030082	0.0401963	0.218312	0.130521
'pre'	-5.112	0.0519246	0.00367523	0.0304285	0.0405535	0.219289	0.131163
'pre'	-5.1	0.052389	0.00370998	0.0307787	0.0409136	0.220268	0.131808
'pre'	-5.088	0.0528569	0.00374535	0.0311326	0.0412765	0.22125	0.132454
'pre'	-5.076	0.0533282	0.00378136	0.0314903	0.0416424	0.222235	0.133103
'pre'	-5.064	0.0538029	0.003818	0.0318519	0.0420111	0.223222	0.133753
'pre'	-5.052	0.0542811	0.00385529	0.0322172	0.0423828	0.224211	0.134407
'pre'	-5.04	0.0547628	0.00389324	0.0325865	0.0427573	0.225203	0.135062
'pre'	-5.028	0.055248	0.00393185	0.0329596	0.0431348	0.226198	0.135719
'pre'	-5.016	0.0557368	0.00397115	0.0333367	0.0435153	0.227195	0.136379
'pre'	-5.004	0.056229	0.00401114	0.0337178	0.0438987	0.228194	0.137041
'pre'	-4.992	0.0567248	0.00405182	0.0341028	0.0442852	0.229196	0.137705
'pre'	-4.98	0.0572242	0.00409322	0.0344919	0.0446746	0.2302	0.138371
'pre'	-4.968	0.0577272	0.00413534	0.034885	0.0450671	0.231207	0.139039
'pre'	-4.956	0.0582337	0.00417819	0.0352822	0.0454626	0.232216	0.13971
'pre'	-4.944	0.0587439	0.00422179	0.0356835	0.0458611	0.233228	0.140383
'pre'	-4.932	0.0592577	0.00426614	0.036089	0.0462627	0.234242	0.141058
'pre'	-4.92	0.0597752	0.00431126	0.0364986	0.0466674	0.235258	0.141735
'pre'	-4.908	0.0602963	0.00435716	0.0369124	0.0470752	0.236277	0.142414
'pre'	-4.896	0.060821	0.00440385	0.0373305	0.0474861	0.237299	0.143096
'pre'	-4.884	0.0613495	0.00445134	0.0377528	0.0479001	0.238323	0.14378
'pre'	-4.872	0.0618817	0.00449964	0.0381794	0.0483173	0.239349	0.144466
'pre'	-4.86	0.0624176	0.00454877	0.0386103	0.0487376	0.240378	0.145154
'pre'	-4.848	0.0629572	0.00459874	0.0390456	0.0491611	0.241409	0.145845
'pre'	-4.836	0.0635006	0.00464956	0.0394853	0.0495878	0.242442	0.146538
'pre'	-4.824	0.0640477	0.00470125	0.0399293	0.0500177	0.243478	0.147233
'pre'	-4.812	0.0645987	0.00475381	0.0403779	0.0504509	0.244516	0.14793
'pre'	-4.8	0.0651534	0.00480725	0.0408308	0.0508872	0.245557	0.148629
'pre'	-4.788	0.0657119	0.00486161	0.0412883	0.0513269	0.2466	0.149331
'pre'	-4.776	0.0662743	0.00491687	0.0417504	0.0517698	0.247645	0.150035
'pre'	-4.764	0.0668405	0.00497307	0.042217	0.0522159	0.248693	0.150741
'pre'	-4.752	0.0674105	0.0050302	0.0426882	0.0526654	0.249743	0.151449
'pre'	-4.74	0.0679844	0.0050883	0.043164	0.0531182	0.250795	0.152159
'pre'	-4.728	0.0685622	0.00514736	0.0436445	0.0535743	0.25185	0.152872
'pre'	-4.716	0.0691439	0.0052074	0.0441297	0.0540338	0.252907	0.153587
'pre'	-4.704	0.0697296	0.00526845	0.0446195	0.0544966	0.253966	0.154304
'pre'	-4.692	0.0703191	0.0053305	0.0451142	0.0549628	0.255028	0.155023
'pre'	-4.68	0.0709126	0.00539359	0.0456136	0.0554324	0.256092	0.155745
'pre'	-4.668	0.07151	0.00545771	0.0461178	0.0559054	0.257159	0.156469
'pre'	-4.656	0.0721114	0.00552289	0.0466269	0.0563818	0.258227	0.157195
'pre'	-4.644	0.0727168	0.00558914	0.0471408	0.0568617	0.259298	0.157923
'pre'	-4.632	0.0733262	0.00565648	0.0476596	0.057345	0.260372	0.158653
'pre'	-4.62	0.0739396	0.00572491	0.0481834	0.0578318	0.261447	0.159386
'pre'	-4.608	0.0745571	0.00579447	0.0487121	0.0583221	0.262525	0.160121
'pre'	-4.596	0.0751786	0.00586515	0.0492459	0.0588159	0.263605	0.160858
'pre'	-4.584	0.0758041	0.00593699	0.0497846	0.0593131	0.264687	0.161597
'pre'	-4.572	0.0764337	0.00600999	0.0503284	0.0598139	0.265772	0.162339
'pre'	-4.56	0.0770674	0.00608416	0.0508773	0.0603183	0.266859	0.163083
'pre'	-4.548	0.0777052	0.00615954	0.0514313	0.0608262	0.267948	0.163829
'pre'	-4.536	0.078347	0.00623613	0.0519904	0.0613377	0.269039	0.164577
'pre'	-4.524	0.0789931	0.00631395	0.0525547	0.0618528	0.270133	0.165327
'pre'	-4.512	0.0796432	0.00639301	0.0531242	0.0623715	0.271229	0.16608
'pre'	-4.5	0.0802975	0.00647334	0.053699	0.0628937	0.272327	0.166835
'pre'	-4.488	0.080956	0.00655495	0.054279	0.0634197	0.273427	0.167592
'pre'	-4.476	0.0816186	0.00663785	0.0548643	0.0639493	0.274529	0.168351
'pre'	-4.464	0.0822854	0.00672207	0.055455	0.0644825	0.275634	0.169113
'pre'	-4.452	0.0829565	0.00680763	0.056051	0.0650194	0.276741	0.169876
'pre'	-4.44	0.0836317	0.00689453	0.0566524	0.06556	0.27785	0.170642
'pre'	-4.428	0.0843112	0.00698281	0.0572592	0.0661044	0.278961	0.17141
'pre'	-4.416	0.0849949	0.00707247	0.0578714	0.0666524	0.280074	0.172181
'pre'	-4.404	0.0856829	0.00716354	0.0584891	0.0672042	0.281189	0.172953
'pre'	-4.392	0.0863751	0.00725603	0.0591123	0.0677597	0.282307	0.173728
'pre'	-4.38	0.0870716	0.00734997	0.0597411	0.068319	0.283427	0.174505
'pre'	-4.368	0.0877724	0.00744537	0.0603754	0.0688821	0.284548	0.175285
'pre'	-4.356	0.0884775	0.00754225	0.0610153	0.0694489	0.285672	0.176066
'pre'	-4.344	0.0891869	0.00764063	0.0616609	0.0700196	0.286798	0.17685
'pre'	-4.332	0.0899007	0.00774053	0.062312	0.0705941	0.287926	0.177635
'pre'	-4.32	0.0906187	0.00784197	0.0629689	0.0711724	0.289057	0.178424
'pre'	-4.308	0.0913412	0.00794498	0.0636315	0.0717546	0.290189	0.179214
'pre'	-4.296	0.092068	0.00804956	0.0642998	0.0723406	0.291323	0.180006
'pre'	-4.284	0.0927991	0.00815574	0.0649739	0.0729306	0.29246	0.180801
'pre'	-4.272	0.0935347	0.00826355	0.0656537	0.0735244	0.293598	0.181598
'pre'	-4.26	0.0942747	0.008373	0.0663394	0.0741221	0.294739	0.182397
'pre'	-4.248	0.095019	0.00848411	0.067031	0.0747237	0.295881	0.183198
'pre'	-4.236	0.0957678	0.0085969	0.0677284	0.0753293	0.297026	0.184002
'pre'	-4.224	0.096521	0.0087114	0.0684318	0.0759388	0.298173	0.184808
'pre'	-4.212	0.0972787	0.00882763	0.069141	0.0765523	0.299321	0.185615
'pre'	-4.2	0.0980408	0.0089456	0.0698563	0.0771698	0.300472	0.186426
'pre'	-4.188	0.0988073	0.00906535	0.0705775	0.0777912	0.301625	0.187238
'pre'	-4.176	0.0995784	0.00918688	0.0713048	0.0784166	0.302779	0.188052
'pre'	-4.164	0.100354	0.00931024	0.0720381	0.0790461	0.303936	0.188869
'pre'	-4.152	0.101134	0.00943543	0.0727775	0.0796796	0.305094	0.189688
'pre'	-4.14	0.101918	0.00956248	0.073523	0.0803171	0.306255	0.190509
'pre'	-4.128	0.102707	0.00969141	0.0742746	0.0809587	0.307417	0.191332
'pre'	-4.116	0.103501	0.00982225	0.0750323	0.0816043	0.308582	0.192157
'pre'	-4.104	0.104299	0.00995502	0.0757963	0.0822541	0.309748	0.192985
'pre'	-4.092	0.105102	0.0100897	0.0765665	0.0829079	0.310916	0.193815
'pre'	-4.08	0.105909	0.0102264	0.0773429	0.0835658	0.312087	0.194647
'pre'	-4.068	0.106721	0.0103651	0.0781255	0.0842278	0.313259	0.195481
'pre'	-4.056	0.107537	0.0105059	0.0789145	0.084894	0.314433	0.196317
'pre'	-4.044	0.108358	0.0106486	0.0797097	0.0855643	0.315608	0.197156
'pre'	-4.032	0.109184	0.0107935	0.0805114	0.0862388	0.316786	0.197996
'pre'	-4.02	0.110014	0.0109404	0.0813193	0.0869174	0.317966	0.198839
'pre'	-4.008	0.110848	0.0110895	0.0821337	0.0876002	0.319147	0.199684
'pre'	-3.996	0.111688	0.0112407	0.0829545	0.0882872	0.32033	0.200531
'pre'	-3.984	0.112532	0.0113941	0.0837817	0.0889784	0.321515	0.201381
'pre'	-3.972	0.11338	0.0115497	0.0846154	0.0896739	0.322702	0.202232
'pre'	-3.96	0.114234	0.0117075	0.0854556	0.0903735	0.323891	0.203086
'pre'	-3.948	0.115091	0.0118675	0.0863022	0.0910774	0.325082	0.203942
'pre'	-3.936	0.115954	0.0120298	0.0871555	0.0917856	0.326274	0.2048
'pre'	-3.924	0.116821	0.0121945	0.0880153	0.092498	0.327468	0.20566
'pre'	-3.912	0.117693	0.0123615	0.0888816	0.0932146	0.328664	0.206522
'pre'	-3.9	0.11857	0.0125308	0.0897546	0.0939356	0.329861	0.207386
'pre'	-3.888	0.119451	0.0127025	0.0906343	0.0946609	0.331061	0.208253
'pre'	-3.876	0.120337	0.0128766	0.0915205	0.0953904	0.332262	0.209121
'pre'	-3.864	0.121228	0.0130531	0.0924135	0.0961243	0.333465	0.209992
'pre'	-3.852	0.122123	0.0132322	0.0933131	0.0968625	0.334669	0.210865
'pre'	-3.84	0.123023	0.0134137	0.0942195	0.0976051	0.335875	0.21174
'pre'	-3.828	0.123928	0.0135977	0.0951326	0.098352	0.337083	0.212617
'pre'	-3.816	0.124837	0.0137843	0.0960525	0.0991033	0.338293	0.213497
'pre'	-3.804	0.125752	0.0139734	0.0969792	0.0998589	0.339504	0.214378
'pre'	-3.792	0.126671	0.0141652	0.0979127	0.100619	0.340717	0.215262
'pre'	-3.78	0.127595	0.0143596	0.098853	0.101383	0.341932	0.216147
'pre'	-3.768	0.128523	0.0145566	0.0998002	0.102152	0.343148	0.217035
'pre'	-3.756	0.129456	0.0147564	0.100754	0.102925	0.344366	0.217925
'pre'	-3.744	0.130394	0.0149589	0.101715	0.103703	0.345585	0.218817
'pre'	-3.732	0.131337	0.0151641	0.102683	0.104485	0.346806	0.219711
'pre'	-3.72	0.132285	0.0153721	0.103658	0.105272	0.348029	0.220607
'pre'	-3.708	0.133237	0.0155829	0.104639	0.106063	0.349253	0.221506
'pre'	-3.696	0.134195	0.0157965	0.105628	0.106858	0.350479	0.222406
'pre'	-3.684	0.135156	0.0160131	0.106624	0.107658	0.351706	0.223309
'pre'	-3.672	0.136123	0.0162325	0.107626	0.108462	0.352935	0.224213
'pre'	-3.66	0.137095	0.0164548	0.108636	0.109271	0.354166	0.22512
'pre'	-3.648	0.138071	0.0166802	0.109653	0.110085	0.355398	0.226029
'pre'	-3.636	0.139052	0.0169085	0.110677	0.110903	0.356631	0.226939
'pre'	-3.624	0.140038	0.0171398	0.111708	0.111725	0.357866	0.227852
'pre'	-3.612	0.141029	0.0173742	0.112746	0.112552	0.359103	0.228767
'pre'	-3.6	0.142025	0.0176117	0.113791	0.113383	0.360341	0.229684
'pre'	-3.588	0.143025	0.0178523	0.114843	0.114219	0.36158	0.230603
'pre'	-3.576	0.144031	0.018096	0.115902	0.11506	0.362821	0.231525
'pre'	-3.564	0.145041	0.018343	0.116969	0.115905	0.364063	0.232448
'pre'	-3.552	0.146056	0.0185931	0.118042	0.116755	0.365307	0.233373
'pre'	-3.54	0.147076	0.0188466	0.119123	0.117609	0.366552	0.2343
'pre'	-3.528	0.1481	0.0191032	0.120211	0.118468	0.367799	0.23523
'pre'	-3.516	0.14913	0.0193632	0.121306	0.119331	0.369047	0.236161
'pre'	-3.504	0.150164	0.0196266	0.122409	0.120199	0.370296	0.237094
'pre'	-3.492	0.151203	0.0198933	0.123519	0.121072	0.371547	0.23803
'pre'	-3.48	0.152247	0.0201635	0.124636	0.121949	0.372799	0.238967
'pre'	-3.468	0.153296	0.0204371	0.12576	0.122831	0.374052	0.239907
'pre'	-3.456	0.15435	0.0207141	0.126891	0.123718	0.375307	0.240848
'pre'	-3.444	0.155408	0.0209947	0.12803	0.124609	0.376563	0.241792
'pre'	-3.432	0.156472	0.0212789	0.129176	0.125504	0.377821	0.242737
'pre'	-3.42	0.15754	0.0215666	0.13033	0.126405	0.379079	0.243685
'pre'	-3.408	0.158613	0.021858	0.13149	0.12731	0.380339	0.244634
'pre'	-3.396	0.159691	0.022153	0.132659	0.128219	0.381601	0.245586
'pre'	-3.384	0.160774	0.0224517	0.133834	0.129134	0.382863	0.246539
'pre'	-3.372	0.161861	0.0227541	0.135017	0.130053	0.384127	0.247495
'pre'	-3.36	0.162954	0.0230602	0.136207	0.130976	0.385392	0.248452
'pre'	-3.348	0.164051	0.0233702	0.137404	0.131905	0.386658	0.249412
'pre'	-3.336	0.165153	0.023684	0.138609	0.132838	0.387925	0.250373
'pre'	-3.324	0.16626	0.0240017	0.139821	0.133776	0.389194	0.251337
'pre'	-3.312	0.167372	0.0243232	0.141041	0.134718	0.390464	0.252302
'pre'	-3.3	0.168489	0.0246487	0.142268	0.135665	0.391735	0.253269
'pre'	-3.288	0.169611	0.0249782	0.143503	0.136617	0.393007	0.254239
'pre'	-3.276	0.170737	0.0253117	0.144745	0.137573	0.39428	0.25521
'pre'	-3.264	0.171868	0.0256492	0.145994	0.138535	0.395555	0.256183
'pre'	-3.252	0.173004	0.0259908	0.147251	0.139501	0.39683	0.257158
'pre'	-3.24	0.174145	0.0263366	0.148515	0.140471	0.398107	0.258135
'pre'	-3.228	0.175291	0.0266864	0.149786	0.141447	0.399384	0.259114
'pre'	-3.216	0.176442	0.0270405	0.151065	0.142427	0.400663	0.260095
'pre'	-3.204	0.177597	0.0273988	0.152352	0.143412	0.401943	0.261078
'pre'	-3.192	0.178758	0.0277614	0.153646	0.144401	0.403224	0.262062
'pre'	-3.18	0.179923	0.0281283	0.154947	0.145395	0.404506	0.263049
'pre'	-3.168	0.181093	0.0284995	0.156256	0.146394	0.405789	0.264037
'pre'	-3.156	0.182267	0.0288751	0.157572	0.147398	0.407073	0.265028
'pre'	-3.144	0.183447	0.0292551	0.158896	0.148407	0.408358	0.26602
'pre'	-3.132	0.184631	0.0296396	0.160227	0.14942	0.409644	0.267014
'pre'	-3.12	0.18582	0.0300285	0.161566	0.150438	0.410931	0.26801
'pre'	-3.108	0.187014	0.030422	0.162912	0.151461	0.412218	0.269008
'pre'	-3.096	0.188213	0.0308201	0.164265	0.152488	0.413507	0.270008
'pre'	-3.084	0.189417	0.0312227	0.165626	0.15352	0.414797	0.27101
'pre'	-3.072	0.190625	0.03163	0.166995	0.154558	0.416088	0.272013
'pre'	-3.06	0.191838	0.032042	0.16837	0.155599	0.417379	0.273018
'pre'	-3.048	0.193056	0.0324587	0.169754	0.156646	0.418672	0.274026
'pre'	-3.036	0.194279	0.0328802	0.171145	0.157697	0.419965	0.275035
'pre'	-3.024	0.195506	0.0333065	0.172543	0.158753	0.421259	0.276046
'pre'	-3.012	0.196738	0.0337376	0.173948	0.159814	0.422555	0.277058
'pre'	-3	0.197975	0.0341736	0.175362	0.160879	0.42385	0.278073
'pre'	-2.988	0.199217	0.0346145	0.176782	0.16195	0.425147	0.279089
'pre'	-2.976	0.200463	0.0350603	0.17821	0.163025	0.426445	0.280107
'pre'	-2.964	0.201714	0.0355111	0.179645	0.164105	0.427743	0.281127
'pre'	-2.952	0.20297	0.035967	0.181088	0.165189	0.429042	0.282149
'pre'	-2.94	0.204231	0.036428	0.182538	0.166279	0.430342	0.283172
'pre'	-2.928	0.205496	0.036894	0.183996	0.167373	0.431643	0.284198
'pre'	-2.916	0.206766	0.0373652	0.185461	0.168472	0.432944	0.285225
'pre'	-2.904	0.208041	0.0378416	0.186933	0.169575	0.434246	0.286254
'pre'	-2.892	0.20932	0.0383233	0.188413	0.170684	0.435549	0.287284
'pre'	-2.88	0.210604	0.0388101	0.1899	0.171797	0.436853	0.288317
'pre'	-2.868	0.211893	0.0393024	0.191394	0.172915	0.438157	0.289351
'pre'	-2.856	0.213186	0.0397999	0.192896	0.174037	0.439462	0.290386
'pre'	-2.844	0.214484	0.0403028	0.194405	0.175165	0.440767	0.291424
'pre'	-2.832	0.215787	0.0408112	0.195922	0.176297	0.442074	0.292463
'pre'	-2.82	0.217094	0.041325	0.197445	0.177434	0.44338	0.293504
'pre'	-2.808	0.218406	0.0418444	0.198976	0.178575	0.444688	0.294547
'pre'	-2.796	0.219722	0.0423692	0.200515	0.179721	0.445996	0.295592
'pre'	-2.784	0.221043	0.0428997	0.20206	0.180872	0.447305	0.296638
'pre'	-2.772	0.222369	0.0434358	0.203613	0.182028	0.448614	0.297686
'pre'	-2.76	0.223699	0.0439775	0.205173	0.183189	0.449924	0.298735
'pre'	-2.748	0.225034	0.044525	0.206741	0.184354	0.451234	0.299787
'pre'	-2.736	0.226373	0.0450782	0.208315	0.185524	0.452545	0.30084
'pre'	-2.724	0.227717	0.0456372	0.209897	0.186699	0.453856	0.301894
'pre'	-2.712	0.229065	0.046202	0.211486	0.187878	0.455168	0.30295
'pre'	-2.7	0.230418	0.0467726	0.213082	0.189062	0.45648	0.304008
'pre'	-2.688	0.231776	0.0473492	0.214685	0.190251	0.457793	0.305068
'pre'	-2.676	0.233137	0.0479317	0.216295	0.191444	0.459106	0.306129
'pre'	-2.664	0.234504	0.0485202	0.217913	0.192642	0.46042	0.307192
'pre'	-2.652	0.235875	0.0491147	0.219537	0.193845	0.461734	0.308256
'pre'	-2.64	0.23725	0.0497153	0.221169	0.195053	0.463049	0.309322
'pre'	-2.628	0.23863	0.050322	0.222808	0.196265	0.464364	0.31039
'pre'	-2.616	0.240014	0.0509348	0.224453	0.197482	0.465679	0.311459
'pre'	-2.604	0.241402	0.0515538	0.226106	0.198703	0.466995	0.31253
'pre'	-2.592	0.242795	0.052179	0.227766	0.199929	0.468311	0.313603
'pre'	-2.58	0.244193	0.0528104	0.229432	0.20116	0.469628	0.314677
'pre'	-2.568	0.245594	0.0534482	0.231106	0.202396	0.470944	0.315753
'pre'	-2.556	0.247001	0.0540923	0.232787	0.203636	0.472262	0.31683
'pre'	-2.544	0.248411	0.0547427	0.234474	0.20488	0.473579	0.317908
'pre'	-2.532	0.249826	0.0553996	0.236168	0.20613	0.474897	0.318989
'pre'	-2.52	0.251245	0.056063	0.23787	0.207384	0.476215	0.320071
'pre'	-2.508	0.252668	0.0567328	0.239578	0.208642	0.477533	0.321154
'pre'	-2.496	0.254096	0.0574091	0.241292	0.209905	0.478851	0.322239
'pre'	-2.484	0.255528	0.058092	0.243014	0.211173	0.48017	0.323325
'pre'	-2.472	0.256964	0.0587816	0.244742	0.212445	0.481489	0.324413
'pre'	-2.46	0.258404	0.0594777	0.246477	0.213722	0.482808	0.325503
'pre'	-2.448	0.259849	0.0601806	0.248219	0.215004	0.484127	0.326594
'pre'	-2.436	0.261297	0.0608901	0.249967	0.21629	0.485447	0.327686
'pre'	-2.424	0.26275	0.0616065	0.251722	0.21758	0.486767	0.32878
'pre'	-2.412	0.264208	0.0623296	0.253484	0.218875	0.488086	0.329876
'pre'	-2.4	0.265669	0.0630595	0.255252	0.220175	0.489406	0.330972
'pre'	-2.388	0.267134	0.0637963	0.257027	0.221479	0.490726	0.332071
'pre'	-2.376	0.268604	0.0645401	0.258808	0.222787	0.492047	0.333171
'pre'	-2.364	0.270077	0.0652908	0.260596	0.2241	0.493367	0.334272
'pre'	-2.352	0.271555	0.0660484	0.26239	0.225418	0.494687	0.335374
'pre'	-2.34	0.273037	0.0668131	0.26419	0.22674	0.496008	0.336478
'pre'	-2.328	0.274522	0.0675848	0.265997	0.228066	0.497328	0.337584
'pre'	-2.316	0.276012	0.0683636	0.26781	0.229397	0.498648	0.338691
'pre'	-2.304	0.277506	0.0691496	0.26963	0.230733	0.499969	0.339799
'pre'	-2.292	0.279004	0.0699427	0.271456	0.232073	0.501289	0.340909
'pre'	-2.28	0.280505	0.070743	0.273288	0.233417	0.50261	0.34202
'pre'	-2.268	0.282011	0.0715505	0.275126	0.234765	0.50393	0.343132
'pre'	-2.256	0.283521	0.0723654	0.276971	0.236118	0.505251	0.344246
'pre'	-2.244	0.285034	0.0731875	0.278821	0.237476	0.506571	0.345361
'pre'	-2.232	0.286551	0.0740169	0.280678	0.238837	0.507891	0.346478
'pre'	-2.22	0.288072	0.0748538	0.282541	0.240203	0.509211	0.347596
'pre'	-2.208	0.289598	0.075698	0.28441	0.241574	0.510531	0.348715
'pre'	-2.196	0.291126	0.0765497	0.286284	0.242949	0.511851	0.349835
'pre'	-2.184	0.292659	0.0774089	0.288165	0.244328	0.513171	0.350957
'pre'	-2.172	0.294195	0.0782756	0.290052	0.245711	0.514491	0.35208
'pre'	-2.16	0.295736	0.0791498	0.291944	0.247098	0.51581	0.353204
'pre'	-2.148	0.297279	0.0800316	0.293843	0.24849	0.51713	0.35433
'pre'	-2.136	0.298827	0.080921	0.295747	0.249886	0.518449	0.355457
'pre'	-2.124	0.300378	0.081818	0.297657	0.251287	0.519768	0.356585
'pre'	-2.112	0.301933	0.0827228	0.299572	0.252691	0.521086	0.357715
'pre'	-2.1	0.303492	0.0836352	0.301493	0.2541	0.522405	0.358846
'pre'	-2.088	0.305054	0.0845554	0.30342	0.255513	0.523723	0.359978
[truncated: 5,176 more rows]

## Sheet: Fig 2A eeg
condition	auditory_location	mean_percent_perceived_right	sub1_percent_perceived_right	sub2_percent_perceived_right	sub3_percent_perceived_right	sub4_percent_perceived_right	sub5_percent_perceived_right
[truncated: 6,003 more rows]

[truncated: 38 more sheets: Fig 2B pp, Fig 2B fmri, Fig 2B eeg, Fig 3A Acc, Fig 3A RI, Fig 3B lines, Fig 3B scatter, Fig 3C, Fig 4A, Fig 4B, Fig 5A, Fig 5B row 1, Fig 5B row 2, Fig 5C row 1, Fig 5C row 2, Fig 6A ERP, Fig 6A Acc, Fig 6B ERP, Fig 6B RI, Fig 6C row 1 …]
